# Supplementary material for: Bioinspired Synthesis of Twin abeo‐Steroids Bufogargarizins A and B via a Divergent Intramolecular Aldol Addition Reaction
Source: Angew Chem Int Ed Engl. 2025 Nov 19;65(2):e19121. doi: 10.1002/anie.202519121 (PMC12681978; doi:10.1002/anie.202519121)
Supplement: Supplementary file 2 — Supporting Information [file ANIE-65-e19121-s001.cif]

data_hvea
_audit_creation_date               2025-10-23
_audit_creation_method
;
Olex2 1.5
(compiled 2025.07.13 svn.rb7424aed for OlexSys, GUI svn.r7314)
;
_shelx_SHELXL_version_number       '2019/3'
loop_
  _audit_author_name
  _audit_author_email
  _audit_author_address
 'Nagorny, P.' nagorny@umich.edu
;
University of Michigan
LSA Chemistry
930 North University Ave
Ann Arbor
48109
USA
;
 'Qu, F.' fqu@umich.edu
;
University of Michigan
LSA Chemistry
930 North University Ave
Ann Arbor
48109
USA
;

_audit_contact_author_address
;
University of Michigan
LSA Chemistry
930 North University Ave
Ann Arbor
48109
USA
;
_audit_contact_author_email        nagorny@umich.edu
_audit_contact_author_name         'Nagorny, P.'
_audit_contact_author_phone        ''
_publ_contact_author_id_orcid      ''
_publ_requested_journal            ?
_publ_section_references
;
Dolomanov, O.V., Bourhis, L.J., Gildea, R.J, Howard, J.A.K. & Puschmann, H.
 (2009), J. Appl. Cryst. 42, 339-341.

Sheldrick, G.M. (2015). Acta Cryst. A71, 3-8.

Sheldrick, G.M. (2015). Acta Cryst. C71, 3-8.
;
_chemical_name_common              ?
_chemical_name_systematic          ?
_chemical_formula_moiety           'C27 H46 O4 Si'
_chemical_formula_sum              'C27 H46 O4 Si'
_chemical_formula_weight           462.73
_chemical_absolute_configuration   .
_chemical_melting_point            ?
_chemical_oxdiff_formula           C27H46O4Si
loop_
  _atom_type_symbol
  _atom_type_description
  _atom_type_scat_dispersion_real
  _atom_type_scat_dispersion_imag
  _atom_type_scat_source
 'C' 'C' 0.0181 0.0091 'International Tables Vol C Tables 4.2.6.8 and 6.1.1.4'
 'H' 'H' 0.0000 0.0000 'International Tables Vol C Tables 4.2.6.8 and 6.1.1.4'
 'O' 'O' 0.0492 0.0322 'International Tables Vol C Tables 4.2.6.8 and 6.1.1.4'
 'Si' 'Si' 0.2541 0.3302 'International Tables Vol C Tables 4.2.6.8 and 6.1.1.4'

_shelx_space_group_comment
;
The symmetry employed for this shelxl refinement is uniquely defined
by the following loop, which should always be used as a source of
symmetry information in preference to the above space-group names.
They are only intended as comments.
;
_space_group_crystal_system        'monoclinic'
_space_group_IT_number             4
_space_group_name_H-M_alt          'P 1 21 1'
_space_group_name_Hall             'P 2yb'
loop_
  _space_group_symop_operation_xyz
 'x, y, z'
 '-x, y+1/2, -z'

_cell_length_a                     12.6411(3)
_cell_length_b                     7.83510(10)
_cell_length_c                     14.6803(3)
_cell_angle_alpha                  90
_cell_angle_beta                   113.279(2)
_cell_angle_gamma                  90
_cell_volume                       1335.63(5)
_cell_formula_units_Z              2
_cell_measurement_reflns_used      9641
_cell_measurement_temperature      100.01(10)
_cell_measurement_theta_max        75.5940
_cell_measurement_theta_min        3.2650
_shelx_estimated_absorpt_T_max     0.961
_shelx_estimated_absorpt_T_min     0.890
_exptl_absorpt_coefficient_mu      0.995
_exptl_absorpt_correction_T_max    1.000
_exptl_absorpt_correction_T_min    0.810
_exptl_absorpt_correction_type     gaussian
_exptl_absorpt_process_details
;
CrysAlisPro 1.171.44.120a (Rigaku Oxford Diffraction, 2025)
Numerical absorption correction based on gaussian integration over
a multifaceted crystal model
Empirical absorption correction using spherical harmonics,
implemented in SCALE3 ABSPACK scaling algorithm.
;
_exptl_absorpt_special_details     ?
_exptl_crystal_colour              colourless
_exptl_crystal_colour_primary      colourless
_exptl_crystal_density_diffrn      1.151
_exptl_crystal_density_meas        ?
_exptl_crystal_density_method      ?
_exptl_crystal_description         needle
_exptl_crystal_F_000               508
loop_
  _exptl_crystal_face_index_h
  _exptl_crystal_face_index_k
  _exptl_crystal_face_index_l
  _exptl_crystal_face_perp_dist
 -3 -1 9 0.0240
 8 0 0 0.0177
 2 1 -9 0.0297
 -7 0 0 0.0201
 -2 -4 5 0.0456
 -5 2 8 0.0294
 1 4 -5 0.0554
 5 -3 -8 0.0244

_exptl_crystal_size_max            0.12
_exptl_crystal_size_mid            0.06
_exptl_crystal_size_min            0.04
loop_
  _exptl_oxdiff_crystal_face_indexfrac_h
  _exptl_oxdiff_crystal_face_indexfrac_k
  _exptl_oxdiff_crystal_face_indexfrac_l
  _exptl_oxdiff_crystal_face_x
  _exptl_oxdiff_crystal_face_y
  _exptl_oxdiff_crystal_face_z
 -2.8500 -0.8678 9.3866 -0.2593 -0.0221 0.9665
 7.6649 -0.1383 -0.3981 -0.9649 -0.0794 -0.2510
 1.8114 0.8775 -9.2415 0.3840 0.0324 -0.9238
 -7.4325 0.2010 -0.2859 0.9806 0.0807 0.1799
 -2.0264 -4.2000 5.4053 -0.2089 0.7030 0.6828
 -4.8341 2.4498 7.9356 0.1866 -0.5929 0.7872
 1.4793 4.4936 -4.5135 0.2309 -0.7731 -0.5948
 4.7000 -2.7717 -7.5603 -0.2029 0.6474 -0.7390

_exptl_transmission_factor_max     ?
_exptl_transmission_factor_min     ?
_diffrn_reflns_av_R_equivalents    0.0296
_diffrn_reflns_av_unetI/netI       0.0266
_diffrn_reflns_Laue_measured_fraction_full  0.999
_diffrn_reflns_Laue_measured_fraction_max  0.988
_diffrn_reflns_limit_h_max         15
_diffrn_reflns_limit_h_min         -15
_diffrn_reflns_limit_k_max         9
_diffrn_reflns_limit_k_min         -9
_diffrn_reflns_limit_l_max         18
_diffrn_reflns_limit_l_min         -12
_diffrn_reflns_number              21534
_diffrn_reflns_point_group_measured_fraction_full  0.995
_diffrn_reflns_point_group_measured_fraction_max  0.974
_diffrn_reflns_theta_full          67.684
_diffrn_reflns_theta_max           75.873
_diffrn_reflns_theta_min           3.277
_diffrn_ambient_environment        N~2~
_diffrn_ambient_temperature        100.01(10)
_diffrn_detector                   'Hybrid Pixel Array Detector'
_diffrn_detector_area_resol_mean   10.0000
_diffrn_detector_type              'HyPix-Arc 150'
_diffrn_measured_fraction_theta_full  0.999
_diffrn_measured_fraction_theta_max  0.988
_diffrn_measurement_details
;
List of Runs (angles in degrees, time in seconds):

  # Type    Start    End  Width  t~exp~   \w     \q     \k     \f   Frames
--------------------------------------------------------------------------
  1  \w    -97.00 -52.00   0.50    1.00    --  -50.22 -15.00   0.00   90
  2  \w    -74.00 -21.00   0.50    1.00    --  -50.22 125.00 150.00  106
  3  \w    -85.00 -42.00   0.50    1.00    --  -50.22 -15.00 -60.00   86
  4  \w    -95.00 -60.00   0.50    1.00    --  -50.22 -15.00-180.00   70
  5  \w    -94.00 -63.00   0.50    1.00    --  -50.22 -15.00 -90.00   62
  6  \w    -29.00  -4.00   0.50    1.00    --  -50.22  15.00 -30.00   50
  7  \w    -29.00  -4.00   0.50    1.00    --  -50.22  15.00  90.00   50
  8  \w    -29.00  -4.00   0.50    1.00    --  -50.22  15.00 -90.00   50
  9  \w     27.00  92.00   0.50    1.00    --   66.43-125.00 -60.00  130
 10  \w     25.00  58.00   0.50    1.00    --   66.43   0.00 120.00   66
 11  \w     30.00  61.00   0.50    1.00    --   66.43 -95.00 -60.00   62
 12  \w     78.00 104.00   0.50    1.00    --   66.43   0.00 120.00   52
 13  \w     33.00  59.00   0.50    1.00    --   66.43-125.00-180.00   52
 14  \w     66.00  93.00   0.50    1.00    --   66.43-125.00-180.00   54
 15  \w     29.00  66.00   0.50    1.00    --   66.43   0.00  30.00   74
 16  \w     32.00  63.00   0.50    1.00    --   66.43-125.00 120.00   62
 17  \w     84.00 109.00   0.50    1.00    --   66.43   0.00  30.00   50
 18  \w     31.00  93.00   0.50    1.00    --   66.43-125.00  30.00  124
 19  \w     37.00  93.00   0.50    1.00    --   66.43-125.00 150.00  112
 20  \w     58.00  85.00   0.50    1.00    --   75.47 -95.00 -90.00   54
 21  \w     41.00  68.00   0.50    1.00    --   75.47 -95.00  60.00   54
 22  \w     88.00 118.00   0.50    1.00    --   75.47  15.00 120.00   60
 23  \w     60.00  87.00   0.50    1.00    --   75.47-125.00  60.00   54
 24  \w     44.00  86.00   0.50    1.00    --   75.47 -95.00   0.00   84
 25  \w     32.00  58.00   0.50    1.00    --   75.47-125.00  60.00   52
 26  \w     41.00  66.00   0.50    1.00    --   75.47 -95.00-150.00   50
 27  \w     81.00 106.00   0.50    3.00    --   78.80-125.00  30.00   50
 28  \w     46.00  72.00   0.50    3.00    --   78.80-125.00  30.00   52
 29  \w     81.00 106.00   0.50    3.00    --   78.80-125.00 -90.00   50
 30  \w     36.00  78.00   0.50    3.00    --   78.80-125.00 -90.00   84
 31  \w     68.00 106.00   0.50    3.00    --   78.80-125.00 150.00   76
 32  \w     36.00 106.00   0.50    3.00    --   78.80-125.00   0.00  140
 33  \w    101.00 127.00   0.50    3.00    --   78.80  15.00-180.00   52
 34  \w     69.00 106.00   0.50    3.00    --   78.80-125.00 120.00   74
 35  \w     79.00 106.00   0.50    3.00    --   78.80-125.00-120.00   54
 36  \w     35.00  64.00   0.50    3.00    --   78.80-125.00-120.00   58
 37  \w     67.00 113.00   0.50    3.00    --   78.80  15.00  90.00   92
 38  \w     67.00 126.00   0.50    3.00    --   78.80  15.00-120.00  118
 39  \w     76.00 106.00   0.50    3.00    --   78.80-125.00 -30.00   60
 40  \w     48.00  75.00   0.50    3.00    --   78.80-125.00 -30.00   54
 41  \w     35.00 106.00   0.50    3.00    --   78.80-125.00-150.00  142
 42  \w     78.00 106.00   0.50    3.00    --   78.80-125.00-180.00   56
 43  \w     36.00  65.00   0.50    3.00    --   78.80-125.00-180.00   58
 44  \w     38.00 109.00   0.50    3.00    --   78.80   0.00-180.00  142
 45  \w     60.00  87.00   0.50    3.00    --   78.80 -95.00-120.00   54
 46  \w     67.00 127.00   0.50    3.00    --   78.80  15.00   0.00  120
 47  \w     70.00 126.00   0.50    3.00    --   78.80  15.00 -60.00  112
 48  \w     39.00 105.00   0.50    3.00    --   79.75-123.00  70.23  132
 49  \w     40.00  69.00   0.50    3.00    --   79.75-126.00 -56.99   58
;
_diffrn_measurement_device         'four-circle diffractometer'
_diffrn_measurement_device_type    'XtaLAB Synergy, Dualflex, HyPix-Arc 150'
_diffrn_measurement_method         '\w scans'
_diffrn_orient_matrix_type        
 'CrysAlisPro convention (1999,Acta A55,543-557)'
_diffrn_orient_matrix_UB_11        -0.1286774000
_diffrn_orient_matrix_UB_12        0.0294888000
_diffrn_orient_matrix_UB_13        -0.0639704000
_diffrn_orient_matrix_UB_21        -0.0151020000
_diffrn_orient_matrix_UB_22        -0.1918544000
_diffrn_orient_matrix_UB_23        -0.0246809000
_diffrn_orient_matrix_UB_31        -0.0285621000
_diffrn_orient_matrix_UB_32        -0.0311460000
_diffrn_orient_matrix_UB_33        0.0914087000
_diffrn_oxdiff_digest_hkl
;
438ac7423b6aa59c32371cefa718828bf27f0f
;
_diffrn_oxdiff_digest_od_ed
;

;
_diffrn_oxdiff_measurement_exp_name  HVEA.par
_diffrn_radiation_monochromator    mirror
_diffrn_radiation_probe            x-ray
_diffrn_radiation_type             'Cu K\a'
_diffrn_radiation_wavelength       1.54184
_diffrn_source                     'micro-focus sealed X-ray tube'
_diffrn_source_type                'PhotonJet (Cu) X-ray Source'
_reflns_Friedel_coverage           0.834
_reflns_Friedel_fraction_full      0.991
_reflns_Friedel_fraction_max       0.958
_reflns_number_gt                  5172
_reflns_number_total               5422
_reflns_special_details
;
 Reflections were merged by SHELXL according to the crystal
 class for the calculation of statistics and refinement.
 
 _reflns_Friedel_fraction is defined as the number of unique
 Friedel pairs measured divided by the number that would be
 possible theoretically, ignoring centric projections and
 systematic absences.
;
_reflns_threshold_expression       'I > 2\s(I)'
_computing_cell_refinement         'CrysAlisPro 1.171.44.120a (Rigaku OD, 2025)'
_computing_data_collection         'CrysAlisPro 1.171.44.120a (Rigaku OD, 2025)'
_computing_data_reduction          'CrysAlisPro 1.171.44.120a (Rigaku OD, 2025)'
_computing_molecular_graphics      'Olex2 1.5 (Dolomanov et al., 2009)'
_computing_publication_material    'Olex2 1.5 (Dolomanov et al., 2009)'
_computing_structure_refinement    'SHELXL 2019/3 (Sheldrick, 2015)'
_computing_structure_solution      'SHELXT 2018/2 (Sheldrick, 2018)'
_refine_diff_density_max           0.256
_refine_diff_density_min           -0.254
_refine_diff_density_rms           0.036
_refine_ls_abs_structure_details
;
 Flack x determined using 2263 quotients [(I+)-(I-)]/[(I+)+(I-)]
 (Parsons, Flack and Wagner, Acta Cryst. B69 (2013) 249-259).
;
_refine_ls_abs_structure_Flack     0.000(18)
_refine_ls_extinction_coef         .
_refine_ls_extinction_method       none
_refine_ls_goodness_of_fit_ref     1.061
_refine_ls_hydrogen_treatment      constr
_refine_ls_matrix_type             full
_refine_ls_number_parameters       317
_refine_ls_number_reflns           5422
_refine_ls_number_restraints       2
_refine_ls_R_factor_all            0.0382
_refine_ls_R_factor_gt             0.0363
_refine_ls_restrained_S_all        1.061
_refine_ls_shift/su_max            0.000
_refine_ls_shift/su_mean           0.000
_refine_ls_structure_factor_coef   Fsqd
_refine_ls_weighting_details      
 'w=1/[\s^2^(Fo^2^)+(0.0676P)^2^+0.0979P] where P=(Fo^2^+2Fc^2^)/3'
_refine_ls_weighting_scheme        calc
_refine_ls_wR_factor_gt            0.0972
_refine_ls_wR_factor_ref           0.0982
_refine_special_details            ?
_olex2_refinement_description
;
1. Fixed Uiso
 At 1.2 times of:
  All C(H) groups, All C(H,H) groups
 At 1.5 times of:
  All C(H,H,H) groups, All C(H,H,H,H,H,H) groups, All O(H) groups
2. Restrained distances
 C26-C25 = C25-C26A
 1.54 with sigma of 0.01
3. Others
 Sof(C25A)=Sof(H25A)=Sof(C26A)=Sof(H26D)=Sof(H26E)=Sof(H26F)=Sof(H27D)=
 Sof(H27E)=Sof(H27F)=1-FVAR(1)
 Sof(C25)=Sof(H25)=Sof(C26)=Sof(H26A)=Sof(H26B)=Sof(H26C)=Sof(H27A)=Sof(H27B)=
 Sof(H27C)=FVAR(1)
4.a Ternary CH refined with riding coordinates:
 C3(H3), C6(H6), C8(H8), C9(H9), C14(H14), C19(H19), C22(H22), C25(H25),
 C25A(H25A)
4.b Secondary CH2 refined with riding coordinates:
 C1(H1A,H1B), C2(H2A,H2B), C4(H4A,H4B), C7(H7A,H7B), C11(H11A,H11B), C12(H12A,
 H12B), C15(H15A,H15B), C16(H16A,H16B)
4.c Idealised Me refined as rotating group:
 C18(H18A,H18B,H18C), C20(H20A,H20B,H20C), C21(H21A,H21B,H21C), C23(H23A,H23B,
 H23C), C24(H24A,H24B,H24C), C26(H26A,H26B,H26C), C26A(H26D,H26E,H26F),
 C27(H27A,H27B,H27C), C27(H27D,H27E,H27F)
4.d Idealised tetrahedral OH refined as rotating group:
 O2(H2)
;
_atom_sites_solution_hydrogens     geom
_atom_sites_solution_primary       dual
_atom_sites_solution_secondary     ?
loop_
  _atom_site_label
  _atom_site_type_symbol
  _atom_site_fract_x
  _atom_site_fract_y
  _atom_site_fract_z
  _atom_site_U_iso_or_equiv
  _atom_site_adp_type
  _atom_site_occupancy
  _atom_site_site_symmetry_order
  _atom_site_calc_flag
  _atom_site_refinement_flags_posn
  _atom_site_refinement_flags_adp
  _atom_site_refinement_flags_occupancy
  _atom_site_disorder_assembly
  _atom_site_disorder_group
 Si1 Si 0.99955(5) 0.25040(8) 0.76348(4) 0.02505(16) Uani 1 1 d . . . . .
 O1 O 0.35557(16) 0.7950(3) -0.04228(12) 0.0346(4) Uani 1 1 d . . . . .
 O2 O 0.52086(13) 0.5739(2) 0.46939(11) 0.0229(3) Uani 1 1 d . . . . .
 H2 H 0.468058 0.500919 0.447827 0.034 Uiso 1 1 calc R U . . .
 O3 O 0.67783(15) 0.8544(2) 0.60080(11) 0.0300(4) Uani 1 1 d . . . . .
 O4 O 0.86878(14) 0.3314(2) 0.71665(11) 0.0262(4) Uani 1 1 d . . . . .
 C1 C 0.6523(2) 0.3613(3) 0.45186(16) 0.0240(5) Uani 1 1 d . . . . .
 H1A H 0.711778 0.345796 0.424518 0.029 Uiso 1 1 calc R U . . .
 H1B H 0.589216 0.279910 0.417300 0.029 Uiso 1 1 calc R U . . .
 C2 C 0.7052(2) 0.3149(3) 0.56228(17) 0.0256(5) Uani 1 1 d . . . . .
 H2A H 0.644841 0.325868 0.589007 0.031 Uiso 1 1 calc R U . . .
 H2B H 0.729096 0.193696 0.568605 0.031 Uiso 1 1 calc R U . . .
 C3 C 0.80838(19) 0.4221(3) 0.62602(16) 0.0229(4) Uani 1 1 d . . . . .
 H3 H 0.860366 0.440803 0.590327 0.028 Uiso 1 1 calc R U . . .
 C4 C 0.7750(2) 0.5932(3) 0.65637(17) 0.0283(5) Uani 1 1 d . . . . .
 H4A H 0.726088 0.569248 0.693483 0.034 Uiso 1 1 calc R U . . .
 H4B H 0.846395 0.647331 0.703488 0.034 Uiso 1 1 calc R U . . .
 C5 C 0.71252(18) 0.7241(3) 0.57732(16) 0.0231(5) Uani 1 1 d . . . . .
 C6 C 0.69770(19) 0.6856(3) 0.47194(16) 0.0219(4) Uani 1 1 d . . . . .
 H6 H 0.772613 0.642258 0.473079 0.026 Uiso 1 1 calc R U . . .
 C7 C 0.6590(2) 0.8392(3) 0.39991(16) 0.0263(5) Uani 1 1 d . . . . .
 H7A H 0.645367 0.940962 0.433756 0.032 Uiso 1 1 calc R U . . .
 H7B H 0.718156 0.867311 0.373853 0.032 Uiso 1 1 calc R U . . .
 C8 C 0.54650(19) 0.7808(3) 0.31558(16) 0.0213(4) Uani 1 1 d . . . . .
 H8 H 0.480070 0.812045 0.332986 0.026 Uiso 1 1 calc R U . . .
 C9 C 0.55821(19) 0.5858(3) 0.31748(15) 0.0210(4) Uani 1 1 d . . . . .
 H9 H 0.621354 0.559257 0.294881 0.025 Uiso 1 1 calc R U . . .
 C10 C 0.60449(18) 0.5426(3) 0.42799(15) 0.0205(4) Uani 1 1 d . . . . .
 C11 C 0.4504(2) 0.4966(3) 0.24526(16) 0.0250(5) Uani 1 1 d . . . . .
 H11A H 0.384934 0.518817 0.264568 0.030 Uiso 1 1 calc R U . . .
 H11B H 0.463446 0.371781 0.247393 0.030 Uiso 1 1 calc R U . . .
 C12 C 0.4216(2) 0.5639(3) 0.13905(16) 0.0273(5) Uani 1 1 d . . . . .
 H12A H 0.483201 0.529907 0.117053 0.033 Uiso 1 1 calc R U . . .
 H12B H 0.348405 0.512770 0.092919 0.033 Uiso 1 1 calc R U . . .
 C13 C 0.41068(19) 0.7579(3) 0.13649(15) 0.0228(4) Uani 1 1 d . . . . .
 C14 C 0.52195(19) 0.8417(3) 0.21133(16) 0.0229(4) Uani 1 1 d . . . . .
 H14 H 0.586617 0.799505 0.194400 0.027 Uiso 1 1 calc R U . . .
 C15 C 0.5071(2) 1.0320(3) 0.18447(17) 0.0301(5) Uani 1 1 d . . . . .
 H15A H 0.582035 1.092350 0.210226 0.036 Uiso 1 1 calc R U . . .
 H15B H 0.454343 1.088004 0.210219 0.036 Uiso 1 1 calc R U . . .
 C16 C 0.4547(2) 1.0260(4) 0.07006(18) 0.0338(6) Uani 1 1 d . . . . .
 H16A H 0.395929 1.116436 0.042696 0.041 Uiso 1 1 calc R U . . .
 H16B H 0.515310 1.042633 0.044091 0.041 Uiso 1 1 calc R U . . .
 C17 C 0.4000(2) 0.8500(4) 0.04164(16) 0.0272(5) Uani 1 1 d . . . . .
 C18 C 0.3016(2) 0.8113(3) 0.15151(17) 0.0269(5) Uani 1 1 d . . . . .
 H18A H 0.294815 0.935981 0.148664 0.040 Uiso 1 1 calc R U . . .
 H18B H 0.306631 0.771044 0.216302 0.040 Uiso 1 1 calc R U . . .
 H18C H 0.233797 0.760954 0.099127 0.040 Uiso 1 1 calc R U . . .
 C19 C 0.9947(2) 0.1277(3) 0.87170(17) 0.0285(5) Uani 1 1 d . . . . .
 H19 H 0.957833 0.205400 0.904703 0.034 Uiso 1 1 calc R U . . .
 C20 C 0.9155(3) -0.0285(4) 0.8375(2) 0.0403(6) Uani 1 1 d . . . . .
 H20A H 0.841949 0.005567 0.785217 0.060 Uiso 1 1 calc R U . . .
 H20B H 0.901826 -0.075503 0.893732 0.060 Uiso 1 1 calc R U . . .
 H20C H 0.952162 -0.115289 0.811627 0.060 Uiso 1 1 calc R U . . .
 C21 C 1.1115(2) 0.0759(4) 0.9525(2) 0.0392(6) Uani 1 1 d . . . . .
 H21A H 1.149284 -0.006758 0.925192 0.059 Uiso 1 1 calc R U . . .
 H21B H 1.099237 0.024239 1.008375 0.059 Uiso 1 1 calc R U . . .
 H21C H 1.160312 0.177232 0.975471 0.059 Uiso 1 1 calc R U . . .
 C22 C 1.1114(2) 0.4242(4) 0.8089(2) 0.0362(6) Uani 1 1 d . . . . .
 H22 H 1.187943 0.366624 0.840698 0.043 Uiso 1 1 calc R U . . .
 C23 C 1.0947(3) 0.5322(4) 0.8891(2) 0.0438(7) Uani 1 1 d . . . . .
 H23A H 1.020048 0.590270 0.860885 0.066 Uiso 1 1 calc R U . . .
 H23B H 1.156373 0.617337 0.914156 0.066 Uiso 1 1 calc R U . . .
 H23C H 1.097078 0.458261 0.943733 0.066 Uiso 1 1 calc R U . . .
 C24 C 1.1182(3) 0.5407(5) 0.7273(3) 0.0490(8) Uani 1 1 d . . . . .
 H24A H 1.130249 0.471251 0.676763 0.074 Uiso 1 1 calc R U . . .
 H24B H 1.182458 0.620651 0.756338 0.074 Uiso 1 1 calc R U . . .
 H24C H 1.046064 0.604797 0.696789 0.074 Uiso 1 1 calc R U . . .
 C25 C 1.0220(6) 0.0913(9) 0.6749(5) 0.0303(12) Uani 0.702(10) 1 d D . P A 1
 H25 H 0.974830 -0.011802 0.673610 0.036 Uiso 0.702(10) 1 calc R U P A 1
 C25A C 1.0431(15) 0.146(2) 0.6669(13) 0.033(3) Uani 0.298(10) 1 d . . P A 2
 H25A H 1.062343 0.237414 0.628591 0.039 Uiso 0.298(10) 1 calc R U P A 2
 C26 C 0.9863(4) 0.1500(7) 0.5662(3) 0.0481(16) Uani 0.702(10) 1 d D . P A 1
 H26A H 0.904743 0.182021 0.538570 0.072 Uiso 0.702(10) 1 calc R U P A 1
 H26B H 0.998607 0.056562 0.527065 0.072 Uiso 0.702(10) 1 calc R U P A 1
 H26C H 1.033001 0.248585 0.564075 0.072 Uiso 0.702(10) 1 calc R U P A 1
 C26A C 0.9488(9) 0.0332(17) 0.5938(9) 0.048(4) Uani 0.298(10) 1 d . . P A 2
 H26D H 0.918931 -0.044161 0.630462 0.072 Uiso 0.298(10) 1 calc R U P A 2
 H26E H 0.980840 -0.033749 0.554294 0.072 Uiso 0.298(10) 1 calc R U P A 2
 H26F H 0.886140 0.105325 0.549692 0.072 Uiso 0.298(10) 1 calc R U P A 2
 C27 C 1.1495(3) 0.0337(4) 0.7163(2) 0.0437(7) Uani 1 1 d . . . . .
 H27A H 1.198602 0.131347 0.717705 0.065 Uiso 0.702(10) 1 calc R U P A 1
 H27B H 1.159363 -0.055832 0.673687 0.065 Uiso 0.702(10) 1 calc R U P A 1
 H27C H 1.171242 -0.010771 0.783640 0.065 Uiso 0.702(10) 1 calc R U P A 1
 H27D H 1.207309 0.096454 0.771223 0.065 Uiso 0.298(10) 1 calc R U P A 2
 H27E H 1.181548 0.003362 0.667588 0.065 Uiso 0.298(10) 1 calc R U P A 2
 H27F H 1.127903 -0.070422 0.741703 0.065 Uiso 0.298(10) 1 calc R U P A 2

loop_
  _atom_site_aniso_label
  _atom_site_aniso_U_11
  _atom_site_aniso_U_22
  _atom_site_aniso_U_33
  _atom_site_aniso_U_23
  _atom_site_aniso_U_13
  _atom_site_aniso_U_12
 Si1 0.0203(3) 0.0277(3) 0.0225(3) 0.0008(3) 0.0036(2) 0.0056(3)
 O1 0.0353(10) 0.0457(11) 0.0209(8) 0.0032(7) 0.0091(7) 0.0083(8)
 O2 0.0176(7) 0.0286(9) 0.0210(7) -0.0007(6) 0.0060(6) -0.0017(6)
 O3 0.0277(9) 0.0293(9) 0.0262(8) -0.0038(7) 0.0035(7) 0.0064(7)
 O4 0.0205(8) 0.0322(9) 0.0213(7) 0.0059(7) 0.0035(6) 0.0065(7)
 C1 0.0242(11) 0.0230(11) 0.0199(10) 0.0014(8) 0.0037(8) 0.0001(9)
 C2 0.0222(11) 0.0263(11) 0.0238(10) 0.0051(9) 0.0044(9) 0.0014(9)
 C3 0.0194(10) 0.0267(11) 0.0201(10) 0.0044(9) 0.0050(8) 0.0043(9)
 C4 0.0302(12) 0.0295(13) 0.0206(10) -0.0004(9) 0.0053(9) 0.0055(10)
 C5 0.0169(9) 0.0260(12) 0.0220(10) -0.0011(9) 0.0030(8) -0.0007(8)
 C6 0.0182(9) 0.0230(10) 0.0213(11) 0.0012(8) 0.0046(8) -0.0010(8)
 C7 0.0251(11) 0.0244(12) 0.0220(10) 0.0033(9) 0.0014(9) -0.0027(9)
 C8 0.0201(10) 0.0215(11) 0.0193(10) 0.0010(8) 0.0047(8) 0.0008(8)
 C9 0.0195(10) 0.0216(10) 0.0198(10) 0.0004(8) 0.0056(8) 0.0011(8)
 C10 0.0171(10) 0.0230(11) 0.0200(10) 0.0005(8) 0.0056(8) -0.0009(8)
 C11 0.0260(11) 0.0230(11) 0.0201(10) -0.0004(8) 0.0027(9) -0.0010(9)
 C12 0.0301(12) 0.0279(12) 0.0195(10) -0.0024(9) 0.0050(9) 0.0009(10)
 C13 0.0228(10) 0.0272(11) 0.0172(9) 0.0015(10) 0.0068(8) 0.0032(10)
 C14 0.0207(10) 0.0248(11) 0.0228(10) 0.0011(9) 0.0083(8) 0.0015(9)
 C15 0.0303(12) 0.0277(12) 0.0284(12) 0.0077(10) 0.0074(10) 0.0000(10)
 C16 0.0341(13) 0.0365(14) 0.0285(12) 0.0106(11) 0.0098(10) 0.0006(11)
 C17 0.0242(11) 0.0359(13) 0.0214(10) 0.0043(10) 0.0088(9) 0.0070(10)
 C18 0.0220(11) 0.0323(12) 0.0234(11) 0.0029(9) 0.0059(9) 0.0028(9)
 C19 0.0251(12) 0.0293(12) 0.0239(11) 0.0042(9) 0.0020(9) 0.0035(10)
 C20 0.0398(15) 0.0348(14) 0.0375(14) 0.0065(11) 0.0060(12) -0.0028(12)
 C21 0.0320(14) 0.0451(16) 0.0304(13) 0.0094(12) 0.0015(11) 0.0113(12)
 C22 0.0237(12) 0.0362(14) 0.0422(15) 0.0042(12) 0.0061(11) 0.0000(11)
 C23 0.0428(16) 0.0354(15) 0.0381(15) -0.0023(12) -0.0001(12) -0.0076(12)
 C24 0.0365(16) 0.0494(19) 0.063(2) 0.0140(16) 0.0213(14) 0.0002(13)
 C25 0.032(3) 0.030(3) 0.033(2) 0.000(2) 0.0170(19) 0.003(2)
 C25A 0.036(7) 0.029(8) 0.041(6) -0.002(6) 0.023(5) -0.001(5)
 C26 0.049(3) 0.061(4) 0.035(2) -0.006(2) 0.0171(19) 0.017(2)
 C26A 0.031(5) 0.055(8) 0.055(7) -0.036(6) 0.013(5) -0.004(5)
 C27 0.0368(15) 0.0460(17) 0.0516(17) -0.0003(14) 0.0211(13) 0.0143(13)

_geom_special_details
;
 All esds (except the esd in the dihedral angle between two l.s. planes)
 are estimated using the full covariance matrix.  The cell esds are taken
 into account individually in the estimation of esds in distances, angles
 and torsion angles; correlations between esds in cell parameters are only
 used when they are defined by crystal symmetry.  An approximate (isotropic)
 treatment of cell esds is used for estimating esds involving l.s. planes.
;
loop_
  _geom_bond_atom_site_label_1
  _geom_bond_atom_site_label_2
  _geom_bond_distance
  _geom_bond_site_symmetry_2
  _geom_bond_publ_flag
 Si1 O4 1.6462(17) . ?
 Si1 C19 1.879(3) . ?
 Si1 C22 1.885(3) . ?
 Si1 C25 1.902(7) . ?
 Si1 C25A 1.899(17) . ?
 O1 C17 1.213(3) . ?
 O2 H2 0.8400 . ?
 O2 C10 1.433(3) . ?
 O3 C5 1.213(3) . ?
 O4 C3 1.434(3) . ?
 C1 H1A 0.9900 . ?
 C1 H1B 0.9900 . ?
 C1 C2 1.533(3) . ?
 C1 C10 1.529(3) . ?
 C2 H2A 0.9900 . ?
 C2 H2B 0.9900 . ?
 C2 C3 1.522(3) . ?
 C3 H3 1.0000 . ?
 C3 C4 1.524(3) . ?
 C4 H4A 0.9900 . ?
 C4 H4B 0.9900 . ?
 C4 C5 1.516(3) . ?
 C5 C6 1.513(3) . ?
 C6 H6 1.0000 . ?
 C6 C7 1.548(3) . ?
 C6 C10 1.568(3) . ?
 C7 H7A 0.9900 . ?
 C7 H7B 0.9900 . ?
 C7 C8 1.540(3) . ?
 C8 H8 1.0000 . ?
 C8 C9 1.534(3) . ?
 C8 C14 1.514(3) . ?
 C9 H9 1.0000 . ?
 C9 C10 1.529(3) . ?
 C9 C11 1.526(3) . ?
 C11 H11A 0.9900 . ?
 C11 H11B 0.9900 . ?
 C11 C12 1.547(3) . ?
 C12 H12A 0.9900 . ?
 C12 H12B 0.9900 . ?
 C12 C13 1.525(4) . ?
 C13 C14 1.548(3) . ?
 C13 C17 1.526(3) . ?
 C13 C18 1.538(3) . ?
 C14 H14 1.0000 . ?
 C14 C15 1.535(3) . ?
 C15 H15A 0.9900 . ?
 C15 H15B 0.9900 . ?
 C15 C16 1.544(3) . ?
 C16 H16A 0.9900 . ?
 C16 H16B 0.9900 . ?
 C16 C17 1.525(4) . ?
 C18 H18A 0.9800 . ?
 C18 H18B 0.9800 . ?
 C18 H18C 0.9800 . ?
 C19 H19 1.0000 . ?
 C19 C20 1.535(4) . ?
 C19 C21 1.539(3) . ?
 C20 H20A 0.9800 . ?
 C20 H20B 0.9800 . ?
 C20 H20C 0.9800 . ?
 C21 H21A 0.9800 . ?
 C21 H21B 0.9800 . ?
 C21 H21C 0.9800 . ?
 C22 H22 1.0000 . ?
 C22 C23 1.532(4) . ?
 C22 C24 1.534(4) . ?
 C23 H23A 0.9800 . ?
 C23 H23B 0.9800 . ?
 C23 H23C 0.9800 . ?
 C24 H24A 0.9800 . ?
 C24 H24B 0.9800 . ?
 C24 H24C 0.9800 . ?
 C25 H25 1.0000 . ?
 C25 C26 1.546(7) . ?
 C25 C27 1.548(7) . ?
 C25A H25A 1.0000 . ?
 C25A C26A 1.529(19) . ?
 C25A C27 1.527(18) . ?
 C26 H26A 0.9800 . ?
 C26 H26B 0.9800 . ?
 C26 H26C 0.9800 . ?
 C26A H26D 0.9800 . ?
 C26A H26E 0.9800 . ?
 C26A H26F 0.9800 . ?
 C27 H27A 0.9800 . ?
 C27 H27B 0.9800 . ?
 C27 H27C 0.9800 . ?
 C27 H27D 0.9800 . ?
 C27 H27E 0.9800 . ?
 C27 H27F 0.9800 . ?

loop_
  _geom_angle_atom_site_label_1
  _geom_angle_atom_site_label_2
  _geom_angle_atom_site_label_3
  _geom_angle
  _geom_angle_site_symmetry_1
  _geom_angle_site_symmetry_3
  _geom_angle_publ_flag
 O4 Si1 C19 100.79(10) . . ?
 O4 Si1 C22 111.01(11) . . ?
 O4 Si1 C25 111.3(2) . . ?
 O4 Si1 C25A 113.2(5) . . ?
 C19 Si1 C22 109.97(12) . . ?
 C19 Si1 C25 107.9(2) . . ?
 C19 Si1 C25A 121.8(5) . . ?
 C22 Si1 C25 114.9(2) . . ?
 C22 Si1 C25A 100.2(5) . . ?
 C10 O2 H2 109.5 . . ?
 C3 O4 Si1 131.09(15) . . ?
 H1A C1 H1B 107.5 . . ?
 C2 C1 H1A 108.4 . . ?
 C2 C1 H1B 108.4 . . ?
 C10 C1 H1A 108.4 . . ?
 C10 C1 H1B 108.4 . . ?
 C10 C1 C2 115.48(19) . . ?
 C1 C2 H2A 108.4 . . ?
 C1 C2 H2B 108.4 . . ?
 H2A C2 H2B 107.5 . . ?
 C3 C2 C1 115.41(19) . . ?
 C3 C2 H2A 108.4 . . ?
 C3 C2 H2B 108.4 . . ?
 O4 C3 C2 108.05(19) . . ?
 O4 C3 H3 109.9 . . ?
 O4 C3 C4 105.79(18) . . ?
 C2 C3 H3 109.9 . . ?
 C2 C3 C4 113.3(2) . . ?
 C4 C3 H3 109.9 . . ?
 C3 C4 H4A 107.4 . . ?
 C3 C4 H4B 107.4 . . ?
 H4A C4 H4B 107.0 . . ?
 C5 C4 C3 119.48(19) . . ?
 C5 C4 H4A 107.4 . . ?
 C5 C4 H4B 107.4 . . ?
 O3 C5 C4 119.3(2) . . ?
 O3 C5 C6 123.1(2) . . ?
 C6 C5 C4 117.6(2) . . ?
 C5 C6 H6 108.5 . . ?
 C5 C6 C7 114.9(2) . . ?
 C5 C6 C10 109.42(17) . . ?
 C7 C6 H6 108.5 . . ?
 C7 C6 C10 106.92(17) . . ?
 C10 C6 H6 108.5 . . ?
 C6 C7 H7A 110.7 . . ?
 C6 C7 H7B 110.7 . . ?
 H7A C7 H7B 108.8 . . ?
 C8 C7 C6 105.08(18) . . ?
 C8 C7 H7A 110.7 . . ?
 C8 C7 H7B 110.7 . . ?
 C7 C8 H8 108.9 . . ?
 C9 C8 C7 103.26(18) . . ?
 C9 C8 H8 108.9 . . ?
 C14 C8 C7 118.31(19) . . ?
 C14 C8 H8 108.9 . . ?
 C14 C8 C9 108.18(18) . . ?
 C8 C9 H9 106.6 . . ?
 C10 C9 C8 103.49(17) . . ?
 C10 C9 H9 106.6 . . ?
 C11 C9 C8 112.98(19) . . ?
 C11 C9 H9 106.6 . . ?
 C11 C9 C10 119.86(19) . . ?
 O2 C10 C1 110.63(17) . . ?
 O2 C10 C6 105.29(17) . . ?
 O2 C10 C9 112.02(17) . . ?
 C1 C10 C6 113.88(18) . . ?
 C9 C10 C1 113.54(18) . . ?
 C9 C10 C6 100.88(17) . . ?
 C9 C11 H11A 109.8 . . ?
 C9 C11 H11B 109.8 . . ?
 C9 C11 C12 109.5(2) . . ?
 H11A C11 H11B 108.2 . . ?
 C12 C11 H11A 109.8 . . ?
 C12 C11 H11B 109.8 . . ?
 C11 C12 H12A 109.6 . . ?
 C11 C12 H12B 109.6 . . ?
 H12A C12 H12B 108.1 . . ?
 C13 C12 C11 110.34(19) . . ?
 C13 C12 H12A 109.6 . . ?
 C13 C12 H12B 109.6 . . ?
 C12 C13 C14 110.94(19) . . ?
 C12 C13 C17 117.9(2) . . ?
 C12 C13 C18 110.2(2) . . ?
 C17 C13 C14 100.07(19) . . ?
 C17 C13 C18 103.95(18) . . ?
 C18 C13 C14 113.41(19) . . ?
 C8 C14 C13 110.47(19) . . ?
 C8 C14 H14 106.6 . . ?
 C8 C14 C15 121.4(2) . . ?
 C13 C14 H14 106.6 . . ?
 C15 C14 C13 104.21(19) . . ?
 C15 C14 H14 106.6 . . ?
 C14 C15 H15A 111.4 . . ?
 C14 C15 H15B 111.4 . . ?
 C14 C15 C16 101.9(2) . . ?
 H15A C15 H15B 109.3 . . ?
 C16 C15 H15A 111.4 . . ?
 C16 C15 H15B 111.4 . . ?
 C15 C16 H16A 110.5 . . ?
 C15 C16 H16B 110.5 . . ?
 H16A C16 H16B 108.7 . . ?
 C17 C16 C15 106.2(2) . . ?
 C17 C16 H16A 110.5 . . ?
 C17 C16 H16B 110.5 . . ?
 O1 C17 C13 126.7(2) . . ?
 O1 C17 C16 125.2(2) . . ?
 C16 C17 C13 108.1(2) . . ?
 C13 C18 H18A 109.5 . . ?
 C13 C18 H18B 109.5 . . ?
 C13 C18 H18C 109.5 . . ?
 H18A C18 H18B 109.5 . . ?
 H18A C18 H18C 109.5 . . ?
 H18B C18 H18C 109.5 . . ?
 Si1 C19 H19 106.0 . . ?
 C20 C19 Si1 111.49(17) . . ?
 C20 C19 H19 106.0 . . ?
 C20 C19 C21 110.2(2) . . ?
 C21 C19 Si1 116.41(19) . . ?
 C21 C19 H19 106.0 . . ?
 C19 C20 H20A 109.5 . . ?
 C19 C20 H20B 109.5 . . ?
 C19 C20 H20C 109.5 . . ?
 H20A C20 H20B 109.5 . . ?
 H20A C20 H20C 109.5 . . ?
 H20B C20 H20C 109.5 . . ?
 C19 C21 H21A 109.5 . . ?
 C19 C21 H21B 109.5 . . ?
 C19 C21 H21C 109.5 . . ?
 H21A C21 H21B 109.5 . . ?
 H21A C21 H21C 109.5 . . ?
 H21B C21 H21C 109.5 . . ?
 Si1 C22 H22 106.9 . . ?
 C23 C22 Si1 111.03(19) . . ?
 C23 C22 H22 106.9 . . ?
 C23 C22 C24 109.8(3) . . ?
 C24 C22 Si1 114.8(2) . . ?
 C24 C22 H22 106.9 . . ?
 C22 C23 H23A 109.5 . . ?
 C22 C23 H23B 109.5 . . ?
 C22 C23 H23C 109.5 . . ?
 H23A C23 H23B 109.5 . . ?
 H23A C23 H23C 109.5 . . ?
 H23B C23 H23C 109.5 . . ?
 C22 C24 H24A 109.5 . . ?
 C22 C24 H24B 109.5 . . ?
 C22 C24 H24C 109.5 . . ?
 H24A C24 H24B 109.5 . . ?
 H24A C24 H24C 109.5 . . ?
 H24B C24 H24C 109.5 . . ?
 Si1 C25 H25 107.0 . . ?
 C26 C25 Si1 116.7(4) . . ?
 C26 C25 H25 107.0 . . ?
 C26 C25 C27 109.0(5) . . ?
 C27 C25 Si1 109.6(4) . . ?
 C27 C25 H25 107.0 . . ?
 Si1 C25A H25A 108.4 . . ?
 C26A C25A Si1 113.4(11) . . ?
 C26A C25A H25A 108.4 . . ?
 C27 C25A Si1 110.7(10) . . ?
 C27 C25A H25A 108.4 . . ?
 C27 C25A C26A 107.4(11) . . ?
 C25 C26 H26A 109.5 . . ?
 C25 C26 H26B 109.5 . . ?
 C25 C26 H26C 109.5 . . ?
 H26A C26 H26B 109.5 . . ?
 H26A C26 H26C 109.5 . . ?
 H26B C26 H26C 109.5 . . ?
 C25A C26A H26D 109.5 . . ?
 C25A C26A H26E 109.5 . . ?
 C25A C26A H26F 109.5 . . ?
 H26D C26A H26E 109.5 . . ?
 H26D C26A H26F 109.5 . . ?
 H26E C26A H26F 109.5 . . ?
 C25 C27 H27A 109.5 . . ?
 C25 C27 H27B 109.5 . . ?
 C25 C27 H27C 109.5 . . ?
 C25A C27 H27D 109.5 . . ?
 C25A C27 H27E 109.5 . . ?
 C25A C27 H27F 109.5 . . ?
 H27A C27 H27B 109.5 . . ?
 H27A C27 H27C 109.5 . . ?
 H27B C27 H27C 109.5 . . ?
 H27D C27 H27E 109.5 . . ?
 H27D C27 H27F 109.5 . . ?
 H27E C27 H27F 109.5 . . ?

loop_
  _geom_torsion_atom_site_label_1
  _geom_torsion_atom_site_label_2
  _geom_torsion_atom_site_label_3
  _geom_torsion_atom_site_label_4
  _geom_torsion
  _geom_torsion_site_symmetry_1
  _geom_torsion_site_symmetry_2
  _geom_torsion_site_symmetry_3
  _geom_torsion_site_symmetry_4
  _geom_torsion_publ_flag
 Si1 O4 C3 C2 116.1(2) . . . . ?
 Si1 O4 C3 C4 -122.2(2) . . . . ?
 O3 C5 C6 C7 12.7(3) . . . . ?
 O3 C5 C6 C10 -107.6(3) . . . . ?
 O4 Si1 C19 C20 69.8(2) . . . . ?
 O4 Si1 C19 C21 -162.6(2) . . . . ?
 O4 Si1 C22 C23 59.6(2) . . . . ?
 O4 Si1 C22 C24 -65.6(2) . . . . ?
 O4 Si1 C25A C26A -44.3(13) . . . . ?
 O4 Si1 C25A C27 -165.1(6) . . . . ?
 O4 C3 C4 C5 178.0(2) . . . . ?
 C1 C2 C3 O4 -161.77(19) . . . . ?
 C1 C2 C3 C4 81.4(2) . . . . ?
 C2 C1 C10 O2 -56.0(2) . . . . ?
 C2 C1 C10 C6 62.4(2) . . . . ?
 C2 C1 C10 C9 177.08(19) . . . . ?
 C2 C3 C4 C5 -63.8(3) . . . . ?
 C3 C4 C5 O3 174.1(2) . . . . ?
 C3 C4 C5 C6 -6.6(3) . . . . ?
 C4 C5 C6 C7 -166.7(2) . . . . ?
 C4 C5 C6 C10 73.1(2) . . . . ?
 C5 C6 C7 C8 -122.7(2) . . . . ?
 C5 C6 C10 O2 35.5(2) . . . . ?
 C5 C6 C10 C1 -85.9(2) . . . . ?
 C5 C6 C10 C9 152.10(18) . . . . ?
 C6 C7 C8 C9 -25.5(2) . . . . ?
 C6 C7 C8 C14 -144.9(2) . . . . ?
 C7 C6 C10 O2 -89.6(2) . . . . ?
 C7 C6 C10 C1 149.06(19) . . . . ?
 C7 C6 C10 C9 27.1(2) . . . . ?
 C7 C8 C9 C10 43.6(2) . . . . ?
 C7 C8 C9 C11 174.77(18) . . . . ?
 C7 C8 C14 C13 175.34(19) . . . . ?
 C7 C8 C14 C15 -62.3(3) . . . . ?
 C8 C9 C10 O2 68.4(2) . . . . ?
 C8 C9 C10 C1 -165.39(18) . . . . ?
 C8 C9 C10 C6 -43.2(2) . . . . ?
 C8 C9 C11 C12 57.2(2) . . . . ?
 C8 C14 C15 C16 -166.4(2) . . . . ?
 C9 C8 C14 C13 58.5(2) . . . . ?
 C9 C8 C14 C15 -179.1(2) . . . . ?
 C9 C11 C12 C13 -54.9(3) . . . . ?
 C10 C1 C2 C3 -61.3(3) . . . . ?
 C10 C6 C7 C8 -1.1(2) . . . . ?
 C10 C9 C11 C12 179.55(19) . . . . ?
 C11 C9 C10 O2 -58.5(3) . . . . ?
 C11 C9 C10 C1 67.7(3) . . . . ?
 C11 C9 C10 C6 -170.08(19) . . . . ?
 C11 C12 C13 C14 56.7(3) . . . . ?
 C11 C12 C13 C17 171.21(19) . . . . ?
 C11 C12 C13 C18 -69.7(2) . . . . ?
 C12 C13 C14 C8 -59.5(2) . . . . ?
 C12 C13 C14 C15 168.55(19) . . . . ?
 C12 C13 C17 O1 31.1(3) . . . . ?
 C12 C13 C17 C16 -149.3(2) . . . . ?
 C13 C14 C15 C16 -41.1(2) . . . . ?
 C14 C8 C9 C10 169.81(17) . . . . ?
 C14 C8 C9 C11 -59.1(2) . . . . ?
 C14 C13 C17 O1 151.4(2) . . . . ?
 C14 C13 C17 C16 -29.0(2) . . . . ?
 C14 C15 C16 C17 22.3(3) . . . . ?
 C15 C16 C17 O1 -175.9(2) . . . . ?
 C15 C16 C17 C13 4.5(3) . . . . ?
 C17 C13 C14 C8 175.29(18) . . . . ?
 C17 C13 C14 C15 43.3(2) . . . . ?
 C18 C13 C14 C8 65.2(3) . . . . ?
 C18 C13 C14 C15 -66.8(2) . . . . ?
 C18 C13 C17 O1 -91.2(3) . . . . ?
 C18 C13 C17 C16 88.4(2) . . . . ?
 C19 Si1 O4 C3 -171.4(2) . . . . ?
 C19 Si1 C22 C23 -51.1(2) . . . . ?
 C19 Si1 C22 C24 -176.3(2) . . . . ?
 C19 Si1 C25A C26A 76.1(13) . . . . ?
 C19 Si1 C25A C27 -44.7(11) . . . . ?
 C22 Si1 O4 C3 72.1(2) . . . . ?
 C22 Si1 C19 C20 -172.9(2) . . . . ?
 C22 Si1 C19 C21 -45.4(2) . . . . ?
 C22 Si1 C25A C26A -162.6(11) . . . . ?
 C22 Si1 C25A C27 76.6(9) . . . . ?
 C25 Si1 O4 C3 -57.2(3) . . . . ?
 C25 Si1 C19 C20 -46.9(3) . . . . ?
 C25 Si1 C19 C21 80.6(3) . . . . ?
 C25 Si1 C22 C23 -173.0(3) . . . . ?
 C25 Si1 C22 C24 61.8(3) . . . . ?
 C25A Si1 O4 C3 -39.7(6) . . . . ?
 C25A Si1 C19 C20 -56.4(6) . . . . ?
 C25A Si1 C19 C21 71.2(6) . . . . ?
 C25A Si1 C22 C23 179.5(6) . . . . ?
 C25A Si1 C22 C24 54.3(6) . . . . ?

_shelx_res_file
;
TITL hvea_a.res in P2(1)
    hvea.res
    created by SHELXL-2019/3 at 15:48:37 on 23-Oct-2025
REM Old TITL HVEA in P2(1)
REM SHELXT solution in P2(1): R1 0.101, Rweak 0.040, Alpha 0.002
REM <I/s> 0.223 for 5 systematic absences, Orientation as input
REM Flack x = 0.062 ( 0.016 ) from 2283 Parsons' quotients
REM Formula found by SHELXT: C27 O4 Si
CELL 1.54184 12.6411 7.8351 14.6803 90 113.279 90
ZERR 2 0.0003 0.0001 0.0003 0 0.002 0
LATT -1
SYMM -X,0.5+Y,-Z
SFAC C H O Si
UNIT 54 92 8 2
DFIX 1.54 0.01 C26 C25 C25 C26A

L.S. 4 0 0
PLAN  8
SIZE 0.04 0.06 0.12
TEMP -173
CONF
BOND
list 4
fmap 2 53
MORE -1
BOND $H
ACTA
REM <olex2.extras>
REM <HklSrc "%.\\HVEA.hkl">
REM </olex2.extras>

WGHT    0.067600    0.097900
FVAR       0.81209   0.70196
SI1   4    0.999552    0.250395    0.763481    11.00000    0.02034    0.02770 =
         0.02253    0.00081    0.00359    0.00555
O1    3    0.355572    0.794992   -0.042275    11.00000    0.03528    0.04571 =
         0.02092    0.00321    0.00913    0.00825
O2    3    0.520859    0.573891    0.469388    11.00000    0.01760    0.02857 =
         0.02103   -0.00073    0.00598   -0.00171
AFIX 147
H2    2    0.468058    0.500919    0.447827    11.00000   -1.50000
AFIX   0
O3    3    0.677825    0.854352    0.600796    11.00000    0.02768    0.02933 =
         0.02617   -0.00377    0.00349    0.00642
O4    3    0.868777    0.331399    0.716649    11.00000    0.02052    0.03221 =
         0.02127    0.00594    0.00349    0.00650
C1    1    0.652288    0.361306    0.451864    11.00000    0.02422    0.02301 =
         0.01993    0.00142    0.00369    0.00012
AFIX  23
H1A   2    0.711778    0.345796    0.424518    11.00000   -1.20000
H1B   2    0.589216    0.279910    0.417300    11.00000   -1.20000
AFIX   0
C2    1    0.705200    0.314939    0.562279    11.00000    0.02221    0.02628 =
         0.02381    0.00513    0.00437    0.00143
AFIX  23
H2A   2    0.644841    0.325868    0.589007    11.00000   -1.20000
H2B   2    0.729096    0.193696    0.568605    11.00000   -1.20000
AFIX   0
C3    1    0.808379    0.422095    0.626016    11.00000    0.01943    0.02667 =
         0.02010    0.00444    0.00499    0.00425
AFIX  13
H3    2    0.860366    0.440803    0.590327    11.00000   -1.20000
AFIX   0
C4    1    0.774976    0.593162    0.656366    11.00000    0.03022    0.02952 =
         0.02059   -0.00044    0.00529    0.00548
AFIX  23
H4A   2    0.726088    0.569248    0.693483    11.00000   -1.20000
H4B   2    0.846395    0.647331    0.703488    11.00000   -1.20000
AFIX   0
C5    1    0.712518    0.724143    0.577316    11.00000    0.01686    0.02597 =
         0.02201   -0.00108    0.00299   -0.00075
C6    1    0.697699    0.685611    0.471944    11.00000    0.01823    0.02303 =
         0.02134    0.00124    0.00459   -0.00098
AFIX  13
H6    2    0.772613    0.642258    0.473079    11.00000   -1.20000
AFIX   0
C7    1    0.659005    0.839190    0.399913    11.00000    0.02508    0.02437 =
         0.02198    0.00328    0.00143   -0.00266
AFIX  23
H7A   2    0.645367    0.940962    0.433756    11.00000   -1.20000
H7B   2    0.718156    0.867311    0.373853    11.00000   -1.20000
AFIX   0
C8    1    0.546504    0.780804    0.315585    11.00000    0.02011    0.02149 =
         0.01930    0.00102    0.00472    0.00081
AFIX  13
H8    2    0.480070    0.812045    0.332986    11.00000   -1.20000
AFIX   0
C9    1    0.558207    0.585820    0.317484    11.00000    0.01951    0.02164 =
         0.01980    0.00041    0.00564    0.00112
AFIX  13
H9    2    0.621354    0.559257    0.294881    11.00000   -1.20000
AFIX   0
C10   1    0.604486    0.542646    0.427993    11.00000    0.01706    0.02295 =
         0.01999    0.00047    0.00557   -0.00086
C11   1    0.450363    0.496563    0.245262    11.00000    0.02596    0.02297 =
         0.02011   -0.00036    0.00271   -0.00095
AFIX  23
H11A  2    0.384934    0.518817    0.264568    11.00000   -1.20000
H11B  2    0.463446    0.371781    0.247393    11.00000   -1.20000
AFIX   0
C12   1    0.421611    0.563894    0.139051    11.00000    0.03011    0.02788 =
         0.01949   -0.00236    0.00500    0.00090
AFIX  23
H12A  2    0.483201    0.529907    0.117053    11.00000   -1.20000
H12B  2    0.348405    0.512770    0.092919    11.00000   -1.20000
AFIX   0
C13   1    0.410682    0.757863    0.136485    11.00000    0.02282    0.02724 =
         0.01720    0.00149    0.00677    0.00321
C14   1    0.521948    0.841698    0.211334    11.00000    0.02069    0.02484 =
         0.02281    0.00109    0.00828    0.00146
AFIX  13
H14   2    0.586617    0.799505    0.194400    11.00000   -1.20000
AFIX   0
C15   1    0.507133    1.031999    0.184471    11.00000    0.03032    0.02771 =
         0.02839    0.00774    0.00743    0.00003
AFIX  23
H15A  2    0.582035    1.092350    0.210226    11.00000   -1.20000
H15B  2    0.454343    1.088004    0.210219    11.00000   -1.20000
AFIX   0
C16   1    0.454707    1.025956    0.070057    11.00000    0.03411    0.03649 =
         0.02848    0.01057    0.00979    0.00059
AFIX  23
H16A  2    0.395929    1.116436    0.042696    11.00000   -1.20000
H16B  2    0.515310    1.042633    0.044091    11.00000   -1.20000
AFIX   0
C17   1    0.400021    0.849960    0.041642    11.00000    0.02420    0.03586 =
         0.02140    0.00432    0.00879    0.00701
C18   1    0.301582    0.811310    0.151508    11.00000    0.02203    0.03229 =
         0.02340    0.00293    0.00588    0.00278
AFIX 137
H18A  2    0.294815    0.935981    0.148664    11.00000   -1.50000
H18B  2    0.306631    0.771044    0.216302    11.00000   -1.50000
H18C  2    0.233797    0.760954    0.099127    11.00000   -1.50000
AFIX   0
C19   1    0.994666    0.127743    0.871702    11.00000    0.02513    0.02927 =
         0.02385    0.00415    0.00204    0.00347
AFIX  13
H19   2    0.957833    0.205400    0.904703    11.00000   -1.20000
AFIX   0
C20   1    0.915498   -0.028485    0.837478    11.00000    0.03983    0.03479 =
         0.03754    0.00653    0.00603   -0.00275
AFIX 137
H20A  2    0.841949    0.005567    0.785217    11.00000   -1.50000
H20B  2    0.901826   -0.075503    0.893732    11.00000   -1.50000
H20C  2    0.952162   -0.115289    0.811627    11.00000   -1.50000
AFIX   0
C21   1    1.111482    0.075907    0.952524    11.00000    0.03200    0.04508 =
         0.03044    0.00938    0.00147    0.01127
AFIX 137
H21A  2    1.149284   -0.006758    0.925192    11.00000   -1.50000
H21B  2    1.099237    0.024239    1.008375    11.00000   -1.50000
H21C  2    1.160312    0.177232    0.975471    11.00000   -1.50000
AFIX   0
C22   1    1.111428    0.424174    0.808855    11.00000    0.02365    0.03620 =
         0.04223    0.00424    0.00610   -0.00004
AFIX  13
H22   2    1.187943    0.366624    0.840698    11.00000   -1.20000
AFIX   0
C23   1    1.094727    0.532247    0.889140    11.00000    0.04276    0.03543 =
         0.03808   -0.00235   -0.00006   -0.00756
AFIX 137
H23A  2    1.020048    0.590270    0.860885    11.00000   -1.50000
H23B  2    1.156373    0.617337    0.914156    11.00000   -1.50000
H23C  2    1.097078    0.458261    0.943733    11.00000   -1.50000
AFIX   0
C24   1    1.118158    0.540749    0.727321    11.00000    0.03652    0.04937 =
         0.06275    0.01395    0.02129    0.00017
AFIX 137
H24A  2    1.130249    0.471251    0.676763    11.00000   -1.50000
H24B  2    1.182458    0.620651    0.756338    11.00000   -1.50000
H24C  2    1.046064    0.604797    0.696789    11.00000   -1.50000
AFIX   0
PART 1
C25   1    1.022012    0.091299    0.674855    21.00000    0.03166    0.02960 =
         0.03349   -0.00042    0.01696    0.00282
AFIX  13
H25   2    0.974830   -0.011802    0.673610    21.00000   -1.20000
AFIX   0
PART 2
C25A  1    1.043096    0.145631    0.666860   -21.00000    0.03582    0.02904 =
         0.04059   -0.00179    0.02346   -0.00092
AFIX  13
H25A  2    1.062343    0.237414    0.628591   -21.00000   -1.20000
AFIX   0
PART 1
C26   1    0.986324    0.149990    0.566193    21.00000    0.04862    0.06093 =
         0.03516   -0.00628    0.01708    0.01746
AFIX 137
H26A  2    0.904743    0.182021    0.538570    21.00000   -1.50000
H26B  2    0.998607    0.056562    0.527065    21.00000   -1.50000
H26C  2    1.033001    0.248585    0.564075    21.00000   -1.50000
AFIX   0
PART 2
C26A  1    0.948785    0.033165    0.593765   -21.00000    0.03074    0.05521 =
         0.05539   -0.03650    0.01336   -0.00399
AFIX 137
H26D  2    0.918931   -0.044161    0.630462   -21.00000   -1.50000
H26E  2    0.980840   -0.033749    0.554294   -21.00000   -1.50000
H26F  2    0.886140    0.105325    0.549692   -21.00000   -1.50000
AFIX   0
PART 0
C27   1    1.149497    0.033731    0.716270    11.00000    0.03682    0.04599 =
         0.05160   -0.00026    0.02113    0.01426
PART 1
AFIX 137
H27A  2    1.198602    0.131347    0.717705    21.00000   -1.50000
H27B  2    1.159363   -0.055832    0.673687    21.00000   -1.50000
H27C  2    1.171242   -0.010771    0.783640    21.00000   -1.50000
AFIX 137
PART 2
H27D  2    1.207309    0.096454    0.771223   -21.00000   -1.50000
H27E  2    1.181548    0.003362    0.667588   -21.00000   -1.50000
H27F  2    1.127903   -0.070422    0.741703   -21.00000   -1.50000
AFIX   0
HKLF 4


REM  hvea_a.res in P2(1)
REM wR2 = 0.0982, GooF = S = 1.061, Restrained GooF = 1.061 for all data
REM R1 = 0.0363 for 5172 Fo > 4sig(Fo) and 0.0382 for all 5422 data
REM 317 parameters refined using 2 restraints

END

WGHT      0.0676      0.0979

REM Highest difference peak  0.256,  deepest hole -0.254,  1-sigma level  0.036
Q1    1   0.9990  0.1710  0.8177  11.00000  0.05    0.26
Q2    1   1.0094  0.1711  0.7161  11.00000  0.05    0.25
Q3    1   0.4103  0.7929  0.0977  11.00000  0.05    0.21
Q4    1   0.7050  0.7131  0.5202  11.00000  0.05    0.20
Q5    1   1.0022  0.2469  0.8359  11.00000  0.05    0.20
Q6    1   0.6862  0.7592  0.4359  11.00000  0.05    0.19
Q7    1   0.7882  0.5179  0.6340  11.00000  0.05    0.18
Q8    1   0.7579  0.6652  0.6179  11.00000  0.05    0.16
;
_shelx_res_checksum                90435
_shelx_hkl_file
;
   0  -9   0    2.74    3.51
   0  -9  -1   10.89    2.11
   0  -9   1    8.62    3.75
   0  -9  -1    5.77    3.65
   0  -9  -2   11.72    2.16
   0  -9   2   16.09    3.65
   0  -9  -2    9.04    3.82
   0  -9   2   11.73    3.48
   0  -9  -3   63.34    3.35
   0  -9  -3   52.99    5.46
   0  -9  -4    9.11    1.95
   0  -9   4   10.96    2.99
   0  -9  -4    6.89    3.45
   0  -9  -5   11.29    1.83
   0  -9  -5    8.89    3.30
   0  -9   5   14.59    2.69
   0  -9  -6   36.46    2.16
   0  -8   0    8.92    4.88
   0  -8   1   51.09    6.55
   0  -8   2   43.31    6.03
   0  -8   3    9.55    3.60
   0  -8   3    4.65    2.21
   0  -8   3    6.17    4.34
   0  -8   4   14.43    4.26
   0  -8   4   13.54    3.83
   0  -8  -4   11.34    2.76
   0  -8   4   11.01    4.33
   0  -8   4   11.05    2.31
   0  -8   5   24.28    4.13
   0  -8  -5   19.91    2.86
   0  -8   5   22.08    2.51
   0  -8   5   22.09    4.34
   0  -8   6   79.41    5.52
   0  -8   6   72.71    5.59
   0  -8   6   72.39    3.54
   0  -8  -6   61.84    3.89
   0  -8   7    8.80    3.12
   0  -8   7   10.75    3.12
   0  -8  -7    8.54    2.26
   0  -8   7    9.99    1.96
   0  -8   8   46.07    3.72
   0  -8  -8   43.00    2.84
   0  -8  -9   21.20    1.93
   0  -7   0    0.58    2.66
   0  -7  -1   57.80    4.28
   0  -7   1   55.59    4.11
   0  -7  -2  182.86    7.37
   0  -7   2  167.93    6.85
   0  -7   2  153.26   10.46
   0  -7  -3   58.27    4.24
   0  -7   3   43.44    3.58
   0  -7   3   45.38    6.51
   0  -7  -4   82.33    4.96
   0  -7   5   48.70    5.68
   0  -7   5   40.77    5.80
   0  -7   5   44.33    3.58
   0  -7  -5   36.54    3.67
   0  -7   6   37.85    5.21
   0  -7   6   36.76    5.29
   0  -7   6   45.61    3.49
   0  -7  -6   39.47    3.69
   0  -7   7   76.51    6.21
   0  -7   7   79.39    6.45
   0  -7   8   19.85    3.90
   0  -7   8   31.15    4.58
   0  -7  -8   21.20    2.92
   0  -7   8   23.24    2.68
   0  -7  -9   21.65    2.70
   0  -7  -9   22.36    4.44
   0  -7   9   25.76    2.49
   0  -7   9   24.46    3.54
   0  -7  10    7.38    2.41
   0  -7 -10    7.32    2.05
   0  -7  10    8.73    1.54
   0  -7 -11   10.67    1.57
   0  -7  11   25.76    2.93
   0  -6   0   69.30    4.24
   0  -6  -1   61.83    4.03
   0  -6   1   61.26    3.93
   0  -6  -2  104.92    5.03
   0  -6   2   99.86    4.85
   0  -6   3   17.49    5.03
   0  -6   3   21.37    2.81
   0  -6  -3   23.16    3.08
   0  -6   4   10.30    4.39
   0  -6  -4   15.78    2.87
   0  -6   4   11.96    2.52
   0  -6   5   13.16    4.52
   0  -6  -5   17.28    3.08
   0  -6   6  192.48    7.22
   0  -6   6  204.64   10.38
   0  -6  -6  173.80    7.32
   0  -6   6  182.81    9.98
   0  -6  -7   67.77    4.44
   0  -6   7   69.80    6.49
   0  -6   7   65.59    4.15
   0  -6   8   23.61    3.00
   0  -6   8   26.59    4.88
   0  -6  -8   26.00    3.27
   0  -6   8   18.77    4.41
   0  -6   9  112.47    7.08
   0  -6   9  115.06    5.12
   0  -6   9  116.69    7.53
   0  -6 -10   55.53    5.92
   0  -6  10   56.22    3.10
   0  -6 -10   48.19    3.51
   0  -6  10   55.82    3.22
   0  -6  10   61.39    3.54
   0  -6  10   54.89    4.74
   0  -6  11   68.78    2.96
   0  -6  11   65.88    3.21
   0  -6  12    6.09    2.77
   0  -6  13   18.40    1.64
   0  -5   0    0.75    1.94
   0  -5   1  109.39    4.59
   0  -5  -1  100.61    4.49
   0  -5   2   74.72    3.83
   0  -5  -2   78.54    3.91
   0  -5   3   52.52    3.22
   0  -5   3   57.47    4.83
   0  -5  -3   46.57    3.26
   0  -5   4   39.13    5.05
   0  -5   4   42.20    2.99
   0  -5  -4   42.92    3.17
   0  -5   4   43.51    4.41
   0  -5   5   34.72    2.71
   0  -5  -5   32.18    3.12
   0  -5   5   28.97    4.68
   0  -5   6  247.70    7.92
   0  -5   6  254.99   11.19
   0  -5  -6  223.65    8.34
   0  -5  -7   58.76    4.10
   0  -5   7   55.79    5.83
   0  -5   7   66.36    3.74
   0  -5   7   60.64    3.98
   0  -5   7   61.91    5.89
   0  -5  -8   43.52    3.74
   0  -5   8   44.63    5.55
   0  -5   8   49.25    3.47
   0  -5   8   47.22    3.68
   0  -5   8   43.71    5.29
   0  -5  -9  128.77    5.91
   0  -5   9  130.54    8.32
   0  -5   9  131.82    5.51
   0  -5   9  136.00    5.73
   0  -5   9  120.45    7.65
   0  -5  10   60.80    5.47
   0  -5  10   70.39    4.09
   0  -5  10   75.21    3.80
   0  -5 -10   65.25    4.24
   0  -5  10   78.35    4.07
   0  -5  10   72.62    6.29
   0  -5 -10   63.06    6.52
   0  -5  11    7.44    3.21
   0  -5  11    4.49    1.89
   0  -5 -11    2.73    3.76
   0  -5 -11    5.91    2.32
   0  -5  12  150.27    7.66
   0  -5  12  140.86    5.36
   0  -5  13    9.32    2.96
   0  -5  13   11.22    1.93
   0  -5  14   54.14    2.48
   0  -5  14   55.37    2.44
   0  -4   0 3478.41   86.48
   0  -4   1  366.01   10.47
   0  -4  -1  344.17   10.43
   0  -4   2  316.73   10.64
   0  -4   2  327.32    9.41
   0  -4   3  227.73    7.09
   0  -4   4  151.12    6.76
   0  -4   4  153.24    7.68
   0  -4   5   96.63    5.43
   0  -4   5  101.94    6.28
   0  -4   6  156.54    5.63
   0  -4  -6  146.45    5.80
   0  -4   6  146.21    7.66
   0  -4   7  128.18    5.15
   0  -4   7  126.07    7.58
   0  -4   7  122.25    5.23
   0  -4  -7  115.65    5.19
   0  -4   8  140.80    5.70
   0  -4   8  156.64    8.58
   0  -4   8  145.50    5.91
   0  -4   8  137.93    7.84
   0  -4   9   13.86    2.67
   0  -4   9   15.12    4.02
   0  -4   9   13.41    2.69
   0  -4   9   12.35    4.02
   0  -4  10   63.80    3.94
   0  -4  10   63.29    3.63
   0  -4  10   68.02    4.01
   0  -4  10   55.59    5.41
   0  -4  10   67.56    6.17
   0  -4 -10   58.07    6.43
   0  -4 -11  101.02    4.95
   0  -4  11  108.82    4.48
   0  -4  11  108.93    4.96
   0  -4  11  111.48    5.01
   0  -4  12  147.54    8.19
   0  -4  13   33.47    2.82
   0  -4  13   35.67    4.25
   0  -4  14    1.93    1.73
   0  -4  14    3.33    1.80
   0  -4  14   -0.22    2.57
   0  -4  15   99.10    3.56
   0  -3   0    1.21    3.18
   0  -3   0   -0.45    1.49
   0  -3   1  840.00   20.69
   0  -3   1  780.86   19.74
   0  -3   1  811.67   21.11
   0  -3   1  750.08   19.10
   0  -3  -1  756.15   19.79
   0  -3   2  259.64    8.62
   0  -3   2  265.21    7.38
   0  -3   2  245.31    8.47
   0  -3   2  258.32    6.88
   0  -3  -2  247.93    7.46
   0  -3   3 1349.20   33.94
   0  -3   3 1284.33   31.87
   0  -3   3 1271.13   32.16
   0  -3   3 1233.29   31.67
   0  -3   3 1234.43   33.38
   0  -3  -3 1310.20   32.43
   0  -3   3 1310.18   33.28
   0  -3   4   15.70    1.46
   0  -3   4   13.24    2.57
   0  -3   4   15.00    1.56
   0  -3   4   19.34    3.24
   0  -3   4   15.28    1.82
   0  -3   4   15.23    1.87
   0  -3  -4   14.97    2.03
   0  -3   5    3.16    1.51
   0  -3   5    2.97    1.82
   0  -3   5    3.83    2.78
   0  -3   5    3.24    2.45
   0  -3   5    1.87    1.32
   0  -3  -5    3.16    1.72
   0  -3   6   16.84    3.08
   0  -3   6   15.80    1.72
   0  -3   6   19.66    3.69
   0  -3   7  301.50   11.31
   0  -3   7  304.71    9.27
   0  -3  -7  307.36    9.40
   0  -3   7  292.55    9.28
   0  -3   7  302.56   11.61
   0  -3   7  327.43   11.93
   0  -3   7  305.58    9.08
   0  -3   8  257.52    8.16
   0  -3   8  261.50   10.44
   0  -3   8  256.32    8.31
   0  -3  -8  269.44    8.46
   0  -3   8  265.16    8.41
   0  -3   8  262.05   11.00
   0  -3   8  241.10    7.68
   0  -3   8  251.28   11.00
   0  -3   9   30.77    2.96
   0  -3   9   30.55    2.59
   0  -3   9   30.80    2.95
   0  -3   9   32.88    4.40
   0  -3   9   28.14    2.69
   0  -3   9   28.60    4.70
   0  -3   9   29.64    4.52
   0  -3  10   27.59    2.67
   0  -3  10   27.13    4.77
   0  -3  10   22.46    2.67
   0  -3  10   23.72    4.07
   0  -3  10   26.64    3.02
   0  -3  10   24.39    2.96
   0  -3  11   97.82    6.37
   0  -3  11   92.36    7.57
   0  -3  11   97.85    4.30
   0  -3  11  106.80    4.96
   0  -3  11   95.73    6.76
   0  -3  12   13.53    2.71
   0  -3  12    8.85    3.27
   0  -3  12   10.21    4.01
   0  -3  13   57.64    5.24
   0  -3  13   39.14    4.40
   0  -3  14   91.44    3.90
   0  -3  14   93.05    5.70
   0  -3  14   88.00    4.10
   0  -3  15   48.16    2.73
   0  -3  15   42.36    2.47
   0  -3  15   51.19    2.32
   0  -3  16    1.46    1.18
   0  -2   0  205.56    5.20
   0  -2   0  204.92    5.72
   0  -2   1  195.22    6.11
   0  -2  -1  207.75    5.56
   0  -2   1  193.55    5.42
   0  -2   1  191.07    4.93
   0  -2   1  191.36    5.07
   0  -2   2  112.18    4.13
   0  -2   2  113.75    3.46
   0  -2  -2  126.77    3.81
   0  -2   2  115.63    3.64
   0  -2   2  112.00    3.31
   0  -2   2  118.58    4.74
   0  -2   2  115.77    3.35
   0  -2  -3    6.22    1.37
   0  -2   3    9.18    2.62
   0  -2   3    7.56    1.21
   0  -2   3   10.57    1.47
   0  -2   3    8.97    1.53
   0  -2   3   10.60    2.54
   0  -2   4  161.61    4.86
   0  -2   4  163.35    6.06
   0  -2   4  168.82    6.42
   0  -2  -4  179.79    5.18
   0  -2   4  168.78    5.04
   0  -2   4  169.64    6.33
   0  -2   4  166.67    4.82
   0  -2   4  165.86    6.22
   0  -2   4  173.71    5.19
   0  -2   5 1823.28   46.79
   0  -2   5 1895.53   47.33
   0  -2   5 1772.23   45.21
   0  -2   5 1838.55   45.51
   0  -2   5 1805.71   44.94
   0  -2   5 1848.37   45.45
   0  -2  -5 1906.88   45.52
   0  -2   6  345.28    9.56
   0  -2   6  352.14   11.33
   0  -2   6  300.77   10.95
   0  -2   6  359.86   11.66
   0  -2   6  351.27   11.67
   0  -2  -6  353.54    9.55
   0  -2   6  333.22    9.66
   0  -2   6  320.05    9.25
   0  -2   6  333.49    9.61
   0  -2   6  330.28    9.30
   0  -2   7   16.34    2.13
   0  -2   7    8.54    3.01
   0  -2   7   15.67    1.89
   0  -2   7   14.98    3.19
   0  -2  -7   15.26    1.87
   0  -2   7   16.05    3.08
   0  -2   7   16.16    3.32
   0  -2   7   14.62    2.00
   0  -2   8   29.70    4.01
   0  -2   8   39.89    2.81
   0  -2   8   41.77    2.72
   0  -2   8   38.40    2.81
   0  -2   8   35.00    2.57
   0  -2   8   36.87    4.29
   0  -2   8   38.33    3.98
   0  -2   9  327.47   10.34
   0  -2   9  336.50   10.56
   0  -2   9  349.21   10.60
   0  -2   9  340.18   10.06
   0  -2   9  337.03   13.57
   0  -2   9  362.10   10.60
   0  -2   9  362.55   10.23
   0  -2   9  373.17   12.73
   0  -2   9  361.20   13.38
   0  -2  -9  372.87   13.90
   0  -2  10   62.43    3.45
   0  -2  10   61.41    5.12
   0  -2  10   63.96    3.71
   0  -2  10   66.24    3.83
   0  -2  10   59.93    5.97
   0  -2  10   57.72    3.63
   0  -2  10   58.29    3.56
   0  -2  10   64.85    3.36
   0  -2  11  296.16   12.12
   0  -2  11  270.99    9.11
   0  -2  11  289.13   11.19
   0  -2  11  266.10   12.56
   0  -2  11  275.22    9.20
   0  -2  11  283.49    8.54
   0  -2  11  255.03    8.88
   0  -2  12   32.03    3.22
   0  -2  12   30.01    2.96
   0  -2  12   29.88    4.47
   0  -2  12   26.89    4.97
   0  -2  13   39.79    4.89
   0  -2  13   37.30    3.07
   0  -2  13   31.22    3.10
   0  -2  13   29.00    4.89
   0  -2  14   -0.36    1.93
   0  -2  14    0.07    2.11
   0  -2  14    0.56    2.97
   0  -2  14    0.35    2.80
   0  -2  15   46.46    4.15
   0  -2  15   52.76    3.02
   0  -2  16   22.09    1.85
   0  -2  16   20.00    1.79
   0  -1   0   -0.02    1.40
   0  -1   1 5872.46  140.62
   0  -1   1 5611.27  140.52
   0  -1   1 5817.22  141.09
   0  -1   1 5151.81  140.82
   0  -1  -1 5760.63  141.09
   0  -1   1 5619.14  140.86
   0  -1  -1 6216.87  140.67
   0  -1   2  395.39   10.62
   0  -1   2  401.87   11.04
   0  -1   2  374.96   11.10
   0  -1   2  429.52   10.50
   0  -1   2  429.59   10.64
   0  -1  -2  442.55   10.52
   0  -1   2  397.64   10.59
   0  -1   2  429.79   11.42
   0  -1   2  391.92   11.04
   0  -1   2  410.05   11.14
   0  -1   2  404.01   10.35
   0  -1   2  400.58   10.46
   0  -1   3  412.66   11.74
   0  -1   3  400.84   11.79
   0  -1   3  430.27   10.98
   0  -1   3  443.01   11.17
   0  -1   3  418.01   10.85
   0  -1   3  423.27   11.71
   0  -1   3  430.80   11.34
   0  -1   3  426.57   11.44
   0  -1   3  432.85   11.28
   0  -1   3  437.17   11.16
   0  -1  -3  450.64   11.07
   0  -1   3  420.93   12.06
   0  -1   3  420.84   11.81
   0  -1   4  333.53    8.81
   0  -1   4  329.58   10.16
   0  -1   4  330.07    9.05
   0  -1   4  325.81    8.53
   0  -1  -4  339.36    8.83
   0  -1   4  329.07    9.00
   0  -1   4  315.87    9.73
   0  -1   4  331.56    8.98
   0  -1   4  349.62   10.23
   0  -1   4  318.87    8.76
   0  -1   4  338.24    9.16
   0  -1   4  333.88    9.98
   0  -1   4  343.26    8.94
   0  -1   5  333.55    9.01
   0  -1   5  330.02   10.54
   0  -1   5  323.91    9.25
   0  -1   5  335.48    9.14
   0  -1   5  334.18    8.62
   0  -1  -5  333.94    8.98
   0  -1   5  332.46    9.26
   0  -1   5  321.29    8.93
   0  -1   5  336.66    9.07
   0  -1   5  340.24   10.67
   0  -1   5  335.05    9.34
   0  -1   5  324.89   10.16
   0  -1   5  325.93   10.21
   0  -1   6 1347.82   33.90
   0  -1   6 1284.54   33.72
   0  -1   6 1367.68   34.04
   0  -1   6 1316.29   34.08
   0  -1   6 1350.37   33.96
   0  -1   6 1347.57   34.08
   0  -1  -6 1402.91   33.87
   0  -1   6 1320.54   34.09
   0  -1   6 1337.92   33.89
   0  -1   6 1314.43   35.40
   0  -1   6 1351.12   34.52
   0  -1   6 1383.93   36.05
   0  -1   7   68.36    4.58
   0  -1   7   65.57    3.08
   0  -1   7   64.85    2.88
   0  -1   7   59.24    3.00
   0  -1   7   68.51    4.27
   0  -1   7   59.87    4.41
   0  -1   7   66.69    3.03
   0  -1   7   61.82    3.00
   0  -1  -7   65.70    2.85
   0  -1  -7   68.11    4.76
   0  -1   8   67.89    4.83
   0  -1   8   62.66    3.12
   0  -1   8   61.52    4.76
   0  -1  -8   71.19    5.24
   0  -1   8   62.79    4.40
   0  -1  -8   61.69    2.94
   0  -1   8   68.71    3.24
   0  -1   8   59.61    3.25
   0  -1   8   63.78    3.25
   0  -1   9  268.04   10.75
   0  -1   9  272.68    8.59
   0  -1   9  260.85    8.13
   0  -1   9  277.87   11.30
   0  -1   9  262.45    8.38
   0  -1   9  275.65   10.24
   0  -1   9  275.42    8.09
   0  -1   9  270.09    8.50
   0  -1  10  161.25    5.52
   0  -1  10  153.07    8.64
   0  -1  10  171.79    8.29
   0  -1  10  141.77    8.03
   0  -1  10  165.60    7.77
   0  -1  10  153.41    5.93
   0  -1  10  160.04    6.01
   0  -1  10  151.27    6.01
   0  -1  11   14.52    2.60
   0  -1  11   17.98    2.28
   0  -1  11   12.47    2.64
   0  -1  11   17.07    4.09
   0  -1  11   14.02    2.60
   0  -1  12  303.83   10.16
   0  -1  12  333.64   12.86
   0  -1  12  326.17   10.23
   0  -1  12  298.68   10.21
   0  -1  12  338.95   10.00
   0  -1  12  314.56   13.47
   0  -1  12  284.11   13.46
   0  -1  13   25.86    2.98
   0  -1  13   31.90    3.08
   0  -1  13   27.26    2.79
   0  -1  13   27.36    4.76
   0  -1  13   31.71    4.68
   0  -1  14   29.02    4.56
   0  -1  14   35.29    4.50
   0  -1  14   33.14    2.98
   0  -1  15    6.59    1.99
   0  -1  15    3.21    2.76
   0  -1  15    8.43    2.13
   0  -1  16   -1.13    1.56
   0  -1  16    1.72    1.49
   0   0   1  660.86   16.45
   0   0   1  671.59   16.59
   0   0  -1  674.29   16.60
   0   0   1  671.07   16.47
   0   0   1  656.06   16.44
   0   0   1  641.06   16.57
   0   0   1  687.83   16.46
   0   0  -1  650.59   16.69
   0   0   1  676.62   16.69
   0   0   1  670.14   16.65
   0   0   1  667.77   16.67
   0   0   1  681.22   16.75
   0   0  -1  655.68   16.76
   0   0  -1  669.17   16.69
   0   0   2  517.15   13.27
   0   0   2  513.85   12.82
   0   0  -2  510.81   13.15
   0   0   2  510.82   13.11
   0   0   2  505.12   12.85
   0   0   2  515.69   13.48
   0   0   2  508.58   13.30
   0   0   2  518.89   12.89
   0   0   2  512.19   12.84
   0   0   2  498.48   13.10
   0   0   2  512.77   13.33
   0   0   2  517.14   12.76
   0   0   2  517.64   13.34
   0   0   2  517.42   12.88
   0   0   3  231.98    6.24
   0   0  -3  231.35    6.04
   0   0   3  227.34    6.20
   0   0   3  232.27    6.96
   0   0   3  232.02    6.95
   0   0   3  228.71    6.88
   0   0   3  229.81    6.17
   0   0   3  226.42    6.92
   0   0  -3  237.14    6.72
   0   0   3  234.89    6.61
   0   0   3  229.43    6.21
   0   0  -3  234.49    6.97
   0   0  -3  236.86    7.05
   0   0   3  239.57    7.26
   0   0   3  231.83    6.65
   0   0   3  237.35    6.33
   0   0   3  243.34    6.33
   0   0   4    5.03    1.95
   0   0   4    6.75    1.78
   0   0  -4    5.61    1.08
   0   0   4    6.05    1.40
   0   0   4    5.38    1.59
   0   0  -4    4.50    1.46
   0   0   4    3.72    1.81
   0   0   4    5.28    1.98
   0   0   4    3.99    2.04
   0   0   4    5.24    2.17
   0   0  -4    5.52    2.07
   0   0  -4    2.71    2.22
   0   0   4    7.10    2.14
   0   0   4    8.64    1.58
   0   0   4    5.85    1.52
   0   0   4    5.99    1.35
   0   0   4    6.35    1.74
   0   0   4    7.36    1.36
   0   0   5   21.23    1.70
   0   0   5   24.80    2.06
   0   0   5   22.60    1.74
   0   0   5   21.26    2.02
   0   0  -5   20.45    1.42
   0   0   5   20.50    2.07
   0   0   5   21.88    1.71
   0   0   5   21.99    2.56
   0   0   5   22.82    2.76
   0   0   5   16.83    2.08
   0   0   5   19.13    1.88
   0   0  -5   20.13    1.92
   0   0   5   16.92    2.44
   0   0   5   22.66    1.71
   0   0   5   23.35    1.89
   0   0   6  399.90   10.99
   0   0   6  414.55   10.89
   0   0  -6  438.87   12.75
   0   0   6  405.28   10.78
   0   0   6  403.62   11.72
   0   0  -6  401.92   10.54
   0   0   6  399.33   10.92
   0   0   6  372.29   10.72
   0   0   6  411.46   12.80
   0   0   6  398.25   10.83
   0   0   6  433.49   12.11
   0   0   6  412.52   10.81
   0   0   6  410.96   10.98
   0   0   6  397.51   10.90
   0   0   7  427.66   11.30
   0   0   7  405.98   11.56
   0   0   7  422.70   13.30
   0   0   7  421.95   11.44
   0   0   7  428.45   13.00
   0   0   7  417.11   11.53
   0   0   7  413.85   11.32
   0   0   7  407.68   11.65
   0   0   7  406.17   11.46
   0   0   7  451.88   12.87
   0   0   7  430.19   13.68
   0   0  -7  450.25   13.68
   0   0   7  407.54   11.44
   0   0   7  406.97   12.21
   0   0   7  418.14   12.03
   0   0   8  195.74    7.83
   0   0  -8  189.76    5.92
   0   0   8  187.16    5.96
   0   0   8  187.04    6.23
   0   0   8  187.99    6.29
   0   0   8  196.55    8.37
   0   0   8  191.11    8.03
   0   0  -8  203.50    8.48
   0   0   8  176.53    6.06
   0   0   9    8.52    1.83
   0   0   9    9.96    1.97
   0   0   9    6.03    2.84
   0   0   9    7.19    3.11
   0   0   9    9.92    2.04
   0   0   9    6.47    3.13
   0   0   9    7.75    2.11
   0   0   9    7.78    2.07
   0   0  10  265.34    8.08
   0   0  10  255.84    7.79
   0   0  10  248.50    8.38
   0   0  10  278.89   10.60
   0   0  10  242.24    8.13
   0   0  10  260.05   11.26
   0   0  10  257.39    8.27
   0   0  10  247.15   10.72
   0   0  10  251.53    8.31
   0   0  11  388.39   14.78
   0   0  11  398.00   11.36
   0   0  11  392.48   11.69
   0   0  11  394.70   14.00
   0   0  11  370.50   11.65
   0   0  11  363.52   11.75
   0   0  12   40.72    3.32
   0   0  12   42.34    5.22
   0   0  12   39.30    3.29
   0   0  12   42.92    3.37
   0   0  12   35.62    5.10
   0   0  13    6.55    2.37
   0   0  13    6.61    2.43
   0   0  13    7.71    3.73
   0   0  13    9.15    3.69
   0   0  14   26.52    4.27
   0   0  14   23.73    4.30
   0   0  14   27.44    2.79
   0   0  15   -1.01    1.90
   0   0  15   -1.21    2.95
   0   0  16    2.26    1.66
   0   0  16   -0.04    1.61
   0   1  -1 5359.17  133.70
   0   1  -1 5472.50  133.34
   0   1   1 5508.80  133.38
   0   1   1 5178.50  133.82
   0   1  -1 5536.90  133.69
   0   1  -1 5400.40  133.77
   0   1   2  384.60   11.15
   0   1   2  439.61   10.49
   0   1   2  444.33   11.60
   0   1  -2  396.98   10.96
   0   1  -2  400.51   10.92
   0   1   2  419.67   10.54
   0   1  -2  411.76   10.51
   0   1   2  425.06   11.19
   0   1   2  415.49   10.76
   0   1   2  414.74   10.54
   0   1   3  472.98   12.51
   0   1   3  441.53   12.47
   0   1  -3  448.04   11.71
   0   1   3  470.72   12.50
   0   1   3  477.08   12.40
   0   1   3  442.99   11.76
   0   1  -3  460.28   12.57
   0   1   3  470.56   11.81
   0   1   3  475.92   11.77
   0   1   3  462.31   11.70
   0   1   3  465.30   11.72
   0   1   3  479.77   11.73
   0   1   4  329.31    9.58
   0   1   4  356.70   10.21
   0   1  -4  314.47    8.61
   0   1   4  335.29    9.52
   0   1   4  329.51    8.54
   0   1  -4  343.55    9.66
   0   1   4  352.62    9.72
   0   1   4  313.08    9.44
   0   1   4  342.81    8.70
   0   1   4  327.92    8.71
   0   1   4  324.57    8.71
   0   1   4  340.69    8.80
   0   1   4  332.55    8.62
   0   1   5  307.29    8.31
   0   1   5  302.12    9.10
   0   1   5  305.77    7.99
   0   1   5  303.21    9.32
   0   1   5  309.73    8.17
   0   1   5  326.40    9.95
   0   1   5  282.18    8.93
   0   1   5  301.36    8.25
   0   1  -5  320.48    9.48
   0   1   5  312.84    8.33
   0   1   5  308.65    8.28
   0   1   6 1380.66   34.34
   0   1   6 1351.03   35.66
   0   1   6 1359.53   34.39
   0   1   6 1358.29   33.94
   0   1   6 1379.94   34.65
   0   1   6 1388.81   34.39
   0   1   6 1349.79   34.25
   0   1   6 1443.26   36.55
   0   1   6 1363.02   34.36
   0   1   6 1369.19   35.34
   0   1   7   75.75    3.82
   0   1   7   75.67    4.67
   0   1   7   74.74    3.16
   0   1   7   77.76    3.16
   0   1   7   78.64    4.75
   0   1   7   80.41    4.42
   0   1   7   79.61    3.22
   0   1   7   72.94    3.03
   0   1   7   74.15    3.13
   0   1   7   73.75    3.31
   0   1   8   69.35    3.13
   0   1   8   70.68    4.50
   0   1   8   64.84    4.42
   0   1   8   66.82    4.83
   0   1   8   65.55    4.79
   0   1   8   67.99    3.32
   0   1   8   64.26    3.26
   0   1   9  254.58    8.29
   0   1   9  272.22    7.95
   0   1   9  259.57   10.52
   0   1   9  284.90   10.06
   0   1   9  267.93    9.94
   0   1   9  247.30   10.57
   0   1   9  269.32    8.12
   0   1   9  248.14    8.29
   0   1   9  261.58    8.20
   0   1  10  150.77    5.77
   0   1  10  138.72    7.79
   0   1  10  145.72    8.06
   0   1  10  147.59    5.50
   0   1  10  141.81    5.70
   0   1  10  147.39    5.60
   0   1  11   12.12    2.58
   0   1  11   14.13    2.51
   0   1  11   13.00    2.48
   0   1  11   12.22    3.86
   0   1  11   16.30    4.11
   0   1  11   10.62    2.35
   0   1  12  298.36   13.11
   0   1  12  287.07   12.59
   0   1  12  314.98   13.40
   0   1  12  301.73    9.53
   0   1  12  292.16    9.75
   0   1  12  289.53    9.68
   0   1  13   22.04    4.26
   0   1  13   21.79    4.40
   0   1  13   26.06    4.70
   0   1  13   26.05    2.94
   0   1  14   33.33    4.69
   0   1  14   32.53    4.71
   0   1  15    6.37    3.09
   0   1  15    5.34    2.01
   0   1  16    1.43    1.55
   0   1  16    1.58    1.33
   0   2   0  203.52    5.45
   0   2  -1  184.16    5.95
   0   2  -1  179.42    5.25
   0   2  -1  188.56    5.13
   0   2  -1  184.47    6.02
   0   2   2  132.45    4.23
   0   2   2  125.10    3.73
   0   2   2  122.70    3.33
   0   2  -2  128.96    4.48
   0   2  -2  122.32    3.69
   0   2   3    7.21    1.06
   0   2   3    7.59    1.56
   0   2  -3    6.52    1.86
   0   2   3    5.32    1.24
   0   2   3    4.96    0.78
   0   2   3    6.31    2.53
   0   2  -3    6.27    1.48
   0   2   3    6.24    1.84
   0   2  -3    5.52    2.44
   0   2   3    7.93    1.08
   0   2  -4  160.64    4.65
   0   2  -4  164.71    5.72
   0   2   4  163.41    4.70
   0   2   4  160.08    4.69
   0   2   4  174.15    6.61
   0   2   4  167.24    4.53
   0   2  -4  156.32    5.48
   0   2   4  149.83    4.34
   0   2   5 1901.62   46.86
   0   2   5 1904.08   46.61
   0   2   5 1864.09   46.60
   0   2  -5 1847.10   46.58
   0   2   5 1859.81   46.52
   0   2   5 1972.85   48.47
   0   2   6  366.53   10.10
   0   2   6  357.98    9.66
   0   2  -6  356.43    9.78
   0   2   6  390.64   11.72
   0   2   6  355.34    9.80
   0   2   6  401.12   12.02
   0   2   6  372.51    9.71
   0   2   7   17.95    3.13
   0   2   7   14.94    1.71
   0   2   7   15.09    2.88
   0   2   7   12.10    2.73
   0   2   8   41.39    4.11
   0   2   8   33.20    3.82
   0   2   8   38.85    2.56
   0   2   9  337.26   10.35
   0   2   9  332.49   10.22
   0   2   9  338.88   12.78
   0   2   9  339.78   13.05
   0   2   9  327.38   12.71
   0   2   9  348.61   10.03
   0   2   9  344.48   12.27
   0   2   9  344.57   10.25
   0   2  10   54.62    3.55
   0   2  10   60.89    5.39
   0   2  10   57.23    5.42
   0   2  10   54.06    3.38
   0   2  10   55.42    3.44
   0   2  10   56.35    5.32
   0   2  11  275.69    9.19
   0   2  11  274.11   12.16
   0   2  11  274.83   12.02
   0   2  11  271.04    9.09
   0   2  11  284.62    9.09
   0   2  11  289.75   12.58
   0   2  12   27.98    4.51
   0   2  12   29.82    3.09
   0   2  12   31.90    4.94
   0   2  12   32.55    3.00
   0   2  13   37.74    5.06
   0   2  13   38.20    3.23
   0   2  13   37.47    4.83
   0   2  14    0.43    2.06
   0   2  14   -0.99    3.07
   0   2  14    2.53    3.13
   0   2  14    0.52    3.13
   0   2  15   58.96    3.20
   0   2  15   49.39    2.88
   0   2  16   22.82    1.69
   0   2  16   16.20    1.53
   0   3   0   -0.66    1.64
   0   3   0    0.65    2.57
   0   3  -1  832.51   19.76
   0   3   1  837.49   19.78
   0   3  -1  825.12   21.02
   0   3   1  813.26   21.06
   0   3   2  253.08    6.97
   0   3  -2  241.79    6.95
   0   3  -3 1306.74   32.90
   0   3   3 1386.97   35.33
   0   3  -3 1323.75   34.26
   0   3   3 1341.85   32.97
   0   3   3 1332.44   33.85
   0   3   3 1228.54   33.48
   0   3  -4   19.96    1.92
   0   3  -4   16.29    3.06
   0   3   4   19.77    3.33
   0   3   4   15.81    2.19
   0   3   4   16.53    2.30
   0   3   4   17.77    1.95
   0   3   4   15.01    1.23
   0   3   5    3.19    2.04
   0   3   5    2.25    1.12
   0   3   5    1.87    1.71
   0   3  -5    0.74    2.78
   0   3   5    3.76    2.98
   0   3  -5    2.36    1.64
   0   3   5    2.10    2.03
   0   3   6   13.41    1.48
   0   3   6   13.33    1.82
   0   3   6   11.66    2.60
   0   3   7  317.27   11.55
   0   3   7  319.62   11.37
   0   3   7  319.03   11.21
   0   3   8  243.52    7.62
   0   3   8  238.26   10.28
   0   3   8  250.53    9.92
   0   3   8  258.05   10.31
   0   3   9   28.55    2.44
   0   3   9   25.64    4.12
   0   3   9   30.98    2.57
   0   3   9   26.93    3.96
   0   3   9   25.66    3.90
   0   3   9   28.05    2.79
   0   3  10   29.30    2.86
   0   3  10   25.01    4.28
   0   3  10   31.39    2.63
   0   3  10   28.65    4.41
   0   3  10   27.52    2.93
   0   3  11  110.45    4.94
   0   3  11   96.37    7.14
   0   3  11  108.26    4.98
   0   3  11   97.18    6.90
   0   3  11   91.03    6.98
   0   3  12    7.53    3.55
   0   3  12   15.94    2.61
   0   3  12   12.62    3.87
   0   3  12   13.57    2.58
   0   3  12   16.76    4.00
   0   3  13   42.38    4.87
   0   3  14   90.06    4.18
   0   3  14   86.82    5.92
   0   3  15   46.58    2.72
   0   3  16    2.80    1.09
   0   4   0 3805.65   94.55
   0   4   0 3869.15   96.34
   0   4   1  394.57   10.97
   0   4  -1  408.95   12.80
   0   4   1  416.16   12.75
   0   4   2  340.45   11.09
   0   4  -2  326.95    9.29
   0   4   3  225.00    9.44
   0   4   3  244.20    8.88
   0   4  -3  235.18    7.00
   0   4   4  172.00    8.11
   0   4   4  176.91    7.49
   0   4   5  105.23    6.43
   0   4  -5   99.69    5.72
   0   4   5  101.51    3.99
   0   4   6  162.61    5.52
   0   4   7  135.64    6.85
   0   4   7  121.11    4.62
   0   4   8  141.40    7.26
   0   4   8  139.11    7.92
   0   4   9   14.78    2.50
   0   4   9    8.81    3.62
   0   4  10   64.26    6.00
   0   4  10   68.61    3.91
   0   4  11  123.18    5.28
   0   4  11  117.59    5.24
   0   4  12  136.77    7.97
   0   4  13   31.71    2.75
   0   4  13   31.53    4.17
   0   4  13   30.80    2.61
   0   4  14    3.43    1.80
   0   4  14   -0.53    2.59
   0   4  15   88.29    3.35
   0   4  15   96.24    3.33
   0   5   0   -1.47    3.27
   0   5   1  131.70    6.76
   0   5  -1  124.67    4.77
   0   5  -1  121.58    6.66
   0   5   2   87.09    5.64
   0   5  -2   91.78    3.89
   0   5  -2   88.19    5.73
   0   5   3   50.70    3.13
   0   5   3   51.24    4.84
   0   5  -3   51.75    3.11
   0   5  -3   49.45    5.00
   0   5   3   52.56    5.23
   0   5   4   47.83    3.08
   0   5   4   43.73    5.09
   0   5   4   41.12    4.71
   0   5  -4   40.14    4.67
   0   5  -4   44.41    2.97
   0   5   5   24.55    4.52
   0   5   5   28.61    4.36
   0   5  -5   29.75    2.59
   0   5  -5   26.01    4.27
   0   5   5   33.42    2.82
   0   5   6  237.59   10.05
   0   5   7   50.22    5.20
   0   5   7   56.63    3.33
   0   5   8   46.56    5.30
   0   5   8   49.26    5.25
   0   5   8   45.80    3.19
   0   5   9  125.39    5.23
   0   5   9  127.50    8.09
   0   5  10   77.12    3.98
   0   5  10   70.47    6.14
   0   5  11    4.59    2.09
   0   5  11    5.18    3.36
   0   5  12  148.13    7.83
   0   5  12  145.72    5.33
   0   5  12  140.33    5.43
   0   5  13    5.84    2.74
   0   5  13    8.85    1.81
   0   5  13    8.97    1.86
   0   5  14   52.08    2.27
   0   6   0   69.13    6.07
   0   6   0   73.86    3.97
   0   6   0   59.71    6.10
   0   6   1   70.37    3.91
   0   6  -1   72.70    3.88
   0   6   1   75.84    6.04
   0   6  -1   68.36    6.08
   0   6   1   73.29    6.16
   0   6  -1   59.88    6.23
   0   6   1   55.50    6.01
   0   6   2  128.05    5.36
   0   6  -2  131.06    5.21
   0   6   2  118.53    8.13
   0   6   2  127.72    7.63
   0   6   2  125.24    7.57
   0   6  -2  125.77    7.66
   0   6  -3   22.58    2.80
   0   6  -3   26.83    4.96
   0   6   3   21.61    4.73
   0   6   3   33.02    4.90
   0   6   3   17.86    4.72
   0   6   4    5.57    4.17
   0   6   4    9.78    4.20
   0   6  -4   11.32    4.55
   0   6  -4   14.12    2.57
   0   6  -5   16.89    2.55
   0   6   5   16.33    4.53
   0   6   5   12.05    4.49
   0   6   5   14.81    4.44
   0   6   6  185.22    9.37
   0   6   6  192.91    9.21
   0   6   7   57.28    5.37
   0   6   8   25.72    2.84
   0   6   8   24.40    4.49
   0   6   8   23.31    4.50
   0   6   9  109.29    7.33
   0   6  10   60.69    5.44
   0   6  10   61.92    3.59
   0   6  11   69.70    5.43
   0   6  11   73.66    3.66
   0   6  12    5.52    2.67
   0   6  12    4.69    1.68
   0   6  13   19.90    1.63
   0   7   0   -4.99    4.54
   0   7   0    0.41    2.67
   0   7   0   -0.19    4.74
   0   7  -1   90.41    4.50
   0   7   1   89.16    4.56
   0   7   1   80.95    7.03
   0   7  -1   80.68    6.98
   0   7  -1   71.37    7.23
   0   7   1   70.22    7.12
   0   7   2  228.76    7.86
   0   7  -2  236.07    7.76
   0   7  -2  236.69   11.01
   0   7   2  239.52   10.96
   0   7  -2  188.16   11.00
   0   7   2  182.05   10.96
   0   7  -3   64.49    6.57
   0   7   3   68.31    6.47
   0   7   3   73.26    4.25
   0   7  -3   71.81    4.02
   0   7   3   64.57    6.73
   0   7  -4   97.91    4.58
   0   7   4  105.37    4.91
   0   7   4  103.19    7.35
   0   7   5   40.27    3.40
   0   7   5   39.20    5.33
   0   7   6   35.07    5.23
   0   7   6   44.10    3.33
   0   7   7   89.25    6.07
   0   7   7   81.60    6.31
   0   7   8   27.32    4.13
   0   7   8   25.40    2.58
   0   7   9   20.03    2.11
   0   7   9   23.81    3.80
   0   7   9   22.72    2.44
   0   7  10   10.56    2.62
   0   7  10   11.58    3.03
   0   7  10   15.66    2.04
   0   7  11   25.13    3.00
   0   7  11   25.21    1.99
   0   8   0   18.67    4.86
   0   8  -1   56.13    6.18
   0   8   1   50.64    6.20
   0   8  -2   69.33    6.44
   0   8   3    0.17    4.05
   0   8  -3    6.83    2.44
   0   8   4   13.36    4.42
   0   8  -4   11.17    2.37
   0   8   4   13.67    2.53
   0   8   5   18.65    4.33
   0   8   5   19.18    4.35
   0   8   5   16.85    3.49
   0   8   5   25.25    2.68
   0   8   6   70.74    5.24
   0   8   6   78.55    3.63
   0   8   6   69.61    5.43
   0   8   7    7.68    2.80
   0   8   7   13.26    2.10
   0   8   8   57.94    2.80
   0   8   8   54.66    4.09
   0   8   8   51.53    2.56
   0   8   9   31.37    1.98
   0   9   0    1.44    1.99
   0   9   1   10.82    2.18
   0   9  -1    9.33    2.10
   0   9  -2   17.03    2.17
   0   9   2   17.76    2.29
   0   9  -3   80.80    3.37
   0   9   3   91.33    3.68
   0   9   4   12.99    1.95
   0   9   5   15.22    1.82
   0   9   5   11.65    1.34
   0   9   6   46.45    2.18
   1  -9  -7    3.44    1.20
   1  -9  -6   69.39    3.07
   1  -9  -5   64.55    3.20
   1  -9  -5   62.78    5.20
   1  -9  -4   36.13    2.61
   1  -9  -4   29.98    4.43
  -1  -9   3    9.26    3.38
   1  -9  -3    6.96    3.68
   1  -9  -3    9.85    2.07
  -1  -9   2    7.28    3.42
   1  -9  -2    1.37    3.53
  -1  -9   2    3.30    3.26
   1  -9  -2    5.50    1.97
   1  -9  -1   28.39    4.57
  -1  -9   1   20.62    4.21
   1  -9  -1   24.19    2.38
  -1  -9   0    1.09    1.81
   1  -9   0    2.09    3.51
  -1  -9   0   -1.16    3.51
  -1  -9  -1   33.62    2.58
  -1  -9  -1   25.28    4.68
   1  -9   1   29.46    4.29
   1  -9   2    5.49    3.15
  -1  -9  -2    5.65    1.93
   1  -9   2    6.18    3.30
  -1  -9  -2    5.35    3.79
  -1  -9  -3   12.26    3.71
  -1  -9  -3   18.12    2.17
   1  -9   4   18.29    2.94
  -1  -9  -4   10.88    3.46
  -1  -9  -4   17.39    2.04
  -1  -9  -5   27.11    2.10
  -1  -9  -6   32.02    1.92
   1  -8  -9   40.63    2.52
  -1  -8   9   52.44    2.32
   1  -8  -8    8.16    3.46
  -1  -8   8    7.13    2.77
   1  -8  -8    8.76    2.09
  -1  -8   8   10.22    1.77
   1  -8  -7    1.43    3.87
  -1  -8   7    4.92    3.06
   1  -8  -7    2.69    2.20
  -1  -8   7    5.53    1.81
  -1  -8   6    6.90    3.14
  -1  -8   6   10.53    3.68
   1  -8  -6    7.81    2.49
  -1  -8   6   12.07    2.11
  -1  -8   5   12.41    3.42
   1  -8  -5   11.35    2.60
  -1  -8   5   12.04    2.19
  -1  -8   5   11.72    4.11
  -1  -8   4    6.29    3.99
   1  -8  -4    8.19    2.69
  -1  -8   4   15.38    4.53
   1  -8  -3   17.41    5.23
  -1  -8   3   10.38    4.42
   1  -8  -2   11.61    4.90
  -1  -8   2    5.89    4.42
  -1  -8   1   61.28    6.92
   1  -8  -1   68.44    7.37
   1  -8   0   51.01    6.60
  -1  -8   0   68.34    6.12
   1  -8   1    6.58    4.76
   1  -8   2    1.04    4.27
   1  -8   3   27.39    4.51
   1  -8   3   22.90    4.71
  -1  -8  -3   21.13    3.02
   1  -8   4    7.08    2.23
   1  -8   4   10.28    3.75
   1  -8   4    3.13    3.75
   1  -8   4    7.49    3.75
  -1  -8  -4    7.78    2.57
   1  -8   5   23.59    4.19
   1  -8   5   27.69    4.20
  -1  -8  -5   21.33    2.86
   1  -8   5   26.98    2.65
  -1  -8  -6   25.62    2.83
   1  -8   6   33.87    2.65
   1  -8   6   36.23    4.20
   1  -8   6   27.94    3.81
   1  -8   7   -0.10    2.35
   1  -8   7   -0.51    2.65
   1  -8   7    1.32    1.69
  -1  -8  -7    2.29    1.99
   1  -8   8   55.96    2.62
  -1  -8  -8   42.62    2.73
  -1  -8  -9   23.08    1.73
  -1  -7  11   60.20    2.43
  -1  -7  11   65.49    4.33
   1  -7 -10   23.62    2.53
  -1  -7  10   33.33    3.64
  -1  -7  10   30.72    2.30
   1  -7  -9   80.01    4.41
  -1  -7   9   93.60    6.14
  -1  -7   9   93.57    4.11
  -1  -7   8   44.94    5.00
   1  -7  -8   46.23    3.68
  -1  -7   8   53.96    3.37
  -1  -7   8   50.05    5.23
  -1  -7   7   47.76    5.35
  -1  -7   7   44.96    5.43
  -1  -7   6   33.41    3.12
  -1  -7   6   28.88    4.79
  -1  -7   6   23.93    5.10
   1  -7  -6   29.34    3.47
   1  -7  -5   49.70    4.11
  -1  -7   5   58.08    3.79
   1  -7  -4   72.98    4.80
  -1  -7   4   81.18    4.38
   1  -7  -3    1.64    2.78
  -1  -7   3    1.44    2.37
  -1  -7   3    4.55    4.67
  -1  -7   3    8.97    3.90
  -1  -7   2    1.26    2.57
   1  -7  -2    0.10    2.72
  -1  -7   2   -0.57    4.26
   1  -7  -1  129.25    6.03
  -1  -7   1  128.27    5.94
  -1  -7   0   78.47    4.73
   1  -7   0   77.34    4.71
   1  -7   1   37.48    3.55
  -1  -7  -1   42.77    3.92
   1  -7   1   35.45    6.17
   1  -7   2   53.58    6.91
   1  -7   2   55.57    4.00
  -1  -7  -2   56.45    4.16
  -1  -7  -3   94.71    5.19
  -1  -7  -4  122.79    5.88
   1  -7   5   59.76    6.15
   1  -7   5   58.82    6.23
   1  -7   5   51.17    5.85
  -1  -7  -5   56.86    4.12
  -1  -7  -6    6.87    2.70
   1  -7   6    1.90    3.78
   1  -7   6    0.77    3.54
   1  -7   7  106.23    4.76
   1  -7   7   92.74    6.35
  -1  -7  -7   85.82    4.75
   1  -7   7  108.90    7.17
   1  -7   8    6.19    2.15
   1  -7   8    4.34    2.94
  -1  -7  -8    3.65    2.32
   1  -7   8    4.51    3.41
  -1  -7  -8    5.79    3.85
   1  -7   9   14.06    3.38
   1  -7   9   16.22    2.17
  -1  -7  -9   13.52    2.39
  -1  -7 -10   65.75    3.28
  -1  -6  13   12.14    2.60
  -1  -6  12   21.96    3.09
  -1  -6  12   27.01    3.64
  -1  -6  12   23.70    1.91
   1  -6 -11    5.78    3.77
  -1  -6  11    7.37    1.94
  -1  -6  11    8.80    3.15
   1  -6 -11    6.57    2.21
  -1  -6  10   48.34    4.84
   1  -6 -10   41.86    3.39
  -1  -6   9   47.69    5.39
   1  -6  -9   43.14    3.61
  -1  -6   9   49.12    3.46
  -1  -6   9   47.43    5.39
   1  -6  -8   38.76    3.61
  -1  -6   8   42.68    3.50
  -1  -6   7  298.41   12.71
   1  -6  -7  252.44    9.49
  -1  -6   7  285.31   12.70
  -1  -6   7  288.48    9.35
  -1  -6   6  225.35   10.90
   1  -6  -6  201.69    8.09
  -1  -6   6  242.40   11.50
  -1  -6   6  231.76    8.03
  -1  -6   5  127.69    7.55
  -1  -6   5  103.79    7.95
   1  -6  -5  113.64    5.58
  -1  -6   5  130.26    8.08
  -1  -6   4  107.29    5.00
   1  -6  -4  130.76    5.71
  -1  -6   4  150.95    8.02
  -1  -6   4   93.82    7.76
  -1  -6   3  122.24    5.47
   1  -6  -3  138.44    5.93
  -1  -6   3  145.40    8.17
  -1  -6   2  128.95    5.55
   1  -6  -2  128.02    5.74
   1  -6  -1    8.98    2.63
  -1  -6   1   10.25    2.66
   1  -6   0  200.28    7.41
  -1  -6   0  197.36    7.34
  -1  -6  -1   68.02    4.17
   1  -6   1   70.65    4.19
   1  -6   2   34.40    3.23
  -1  -6  -2   33.43    3.27
   1  -6   2   31.25    5.53
   1  -6   3   68.63    7.05
   1  -6   3   78.44    4.33
  -1  -6  -3   79.98    4.56
  -1  -6  -4  119.53    5.71
   1  -6   4  121.83    8.63
  -1  -6  -5  411.59   12.66
   1  -6   5  360.60   15.65
  -1  -6  -6  213.40    8.34
   1  -6   6  227.56   11.03
   1  -6   7  117.57    5.36
  -1  -6  -7  101.95    5.40
   1  -6   8   80.22    4.11
   1  -6   8   87.34    6.88
   1  -6   8   88.95    4.55
   1  -6   8   79.98    6.06
  -1  -6  -8   80.15    4.67
  -1  -6  -9   13.52    4.41
   1  -6   9    9.42    3.82
   1  -6   9    9.11    2.26
  -1  -6 -10   20.13    4.68
  -1  -6 -10   25.57    2.78
   1  -6  10   27.69    2.47
   1  -6  10   29.13    2.69
  -1  -6 -11   29.98    2.54
   1  -6  11   36.02    2.39
   1  -6  12   19.33    2.81
  -1  -5  14   91.83    4.99
  -1  -5  14   94.60    3.56
  -1  -5  14   90.21    3.56
  -1  -5  13   -0.41    2.78
  -1  -5  13    2.09    1.83
  -1  -5  13    1.81    1.52
  -1  -5  12   27.39    3.92
  -1  -5  12   34.31    2.57
  -1  -5  12   34.12    4.41
  -1  -5  12   35.58    2.86
   1  -5 -11   -0.45    3.75
  -1  -5  11    1.04    3.30
  -1  -5  11    5.58    2.36
  -1  -5  10   42.14    3.29
  -1  -5  10   39.30    3.33
   1  -5 -10   42.99    3.51
   1  -5  -9   58.80    4.10
  -1  -5   9   72.78    6.42
  -1  -5   9   67.91    3.89
  -1  -5   9   67.98    6.16
  -1  -5   9   66.05    4.06
   1  -5  -8  436.06   13.92
  -1  -5   8  467.12   17.18
  -1  -5   8  486.06   13.52
  -1  -5   8  462.20   16.98
  -1  -5   8  450.93   13.71
   1  -5  -7  245.18    8.79
  -1  -5   7  259.43    8.27
  -1  -5   7  247.69   11.40
  -1  -5   7  264.04   11.66
  -1  -5   7  257.11    8.66
  -1  -5   6  895.55   22.77
   1  -5  -6  785.92   23.25
  -1  -5   6  856.12   25.37
  -1  -5   6  865.78   26.74
  -1  -5   6  863.75   26.51
   1  -5  -5  126.30    5.28
  -1  -5   5  120.82    6.88
  -1  -5   5  107.65    7.23
  -1  -5   5  109.61    4.65
   1  -5  -4   96.61    4.51
  -1  -5   4   85.77    4.11
   1  -5  -3  251.07    8.17
  -1  -5   3  243.45    7.92
   1  -5  -2   54.94    3.31
  -1  -5   2   58.32    3.41
   1  -5  -1   73.90    3.76
  -1  -5   1   71.07    3.64
  -1  -5   0   41.51    2.94
   1  -5   0   44.82    3.09
  -1  -5  -1   24.94    2.63
   1  -5   1   27.75    2.63
  -1  -5  -2  112.50    4.84
   1  -5   2  111.63    4.74
  -1  -5  -3  311.59    9.99
   1  -5   3  307.60   13.05
   1  -5   3  326.65    9.89
  -1  -5  -4  225.14    7.88
   1  -5   4  222.00    7.21
   1  -5   4  217.32   10.64
   1  -5   5  318.16   13.23
   1  -5   6  732.82   22.69
   1  -5   6  708.66   19.09
   1  -5   7   89.90    6.64
   1  -5   7   81.90    6.80
   1  -5   7   83.84    4.35
   1  -5   7   88.91    4.72
   1  -5   8   44.59    5.62
  -1  -5  -8   42.95    3.78
   1  -5   8   37.47    4.87
   1  -5   8   45.88    3.44
   1  -5   8   45.16    3.61
  -1  -5  -9   20.01    5.16
  -1  -5  -9   18.85    3.07
   1  -5   9   22.67    2.88
   1  -5   9   24.90    3.00
  -1  -5 -10   38.05    5.52
   1  -5  10   37.01    4.98
   1  -5  10   34.64    3.10
   1  -5  10   39.55    3.19
  -1  -5 -11   34.92    5.29
   1  -5  11   45.71    3.08
   1  -5  11   46.99    3.11
  -1  -5 -11   35.88    3.14
  -1  -5 -12   19.45    2.24
   1  -5  12   25.70    2.37
   1  -5  12   20.78    3.55
   1  -5  13   56.95    2.77
   1  -5  13   53.32    3.84
  -1  -4  15   49.69    2.63
  -1  -4  15   53.20    2.52
  -1  -4  15   50.50    3.67
  -1  -4  14    9.44    2.08
  -1  -4  14   10.27    2.12
  -1  -4  14    9.20    3.23
  -1  -4  13   94.32    6.34
  -1  -4  13   87.18    3.69
  -1  -4  13   82.53    5.50
  -1  -4  13   83.41    4.16
  -1  -4  12    3.30    3.61
  -1  -4  12    2.77    2.37
  -1  -4  12    3.51    3.36
  -1  -4  11   49.65    3.36
  -1  -4  11   48.13    3.56
  -1  -4  11   47.69    3.57
  -1  -4  10    0.43    3.69
  -1  -4  10    1.74    2.40
   1  -4 -10    1.35    2.31
  -1  -4  10    0.19    3.63
  -1  -4  10    2.24    2.34
  -1  -4   9   15.27    4.27
  -1  -4   9   18.23    2.87
   1  -4  -9   17.42    2.73
  -1  -4   9   19.26    2.71
  -1  -4   9   18.92    4.28
  -1  -4   9   16.68    2.59
  -1  -4   8   48.53    5.26
  -1  -4   8   47.91    3.37
   1  -4  -8   42.51    3.36
  -1  -4   8   41.85    3.18
  -1  -4   8   48.77    5.23
  -1  -4   8   44.90    3.13
  -1  -4   7   88.11    4.05
  -1  -4   7   85.78    6.29
  -1  -4   7   88.67    4.25
  -1  -4   7   90.84    6.30
   1  -4  -6  391.22   11.72
  -1  -4   6  377.61   13.29
  -1  -4   6  395.82   14.29
  -1  -4   6  398.37   14.20
  -1  -4   6  409.23   11.43
  -1  -4   5  364.57   10.81
   1  -4  -5  405.76   11.39
  -1  -4   5  373.00   13.46
  -1  -4   5  416.35   13.18
  -1  -4   4    5.43    1.65
  -1  -4   4    5.01    3.28
   1  -4  -4    5.63    1.93
  -1  -4   4    4.75    1.71
  -1  -4   3   69.44    4.72
  -1  -4   3   68.11    3.21
  -1  -4   3   69.61    2.86
  -1  -4   2    6.43    1.76
  -1  -4   2    2.80    2.69
  -1  -4   1   64.36    3.19
   1  -4  -1   68.67    3.25
   1  -4   0 1352.85   33.98
   1  -4   0 1427.79   35.96
  -1  -4  -1   17.25    2.17
   1  -4   1   19.42    2.19
   1  -4   1   22.77    3.97
   1  -4   2  297.58   10.54
   1  -4   3  288.45   10.15
   1  -4   3  266.40   10.91
  -1  -4  -4  781.51   21.15
   1  -4   4  761.45   23.68
   1  -4   4  753.97   20.39
   1  -4   5   94.23    6.36
   1  -4   5  106.83    5.94
  -1  -4  -5   99.17    4.61
  -1  -4  -6   24.74    2.81
   1  -4   6   22.62    4.08
   1  -4   6   20.02    3.79
   1  -4   7   92.07    6.26
   1  -4   7   95.86    6.81
  -1  -4  -7   97.92    4.81
   1  -4   7   96.61    4.57
   1  -4   8  274.36    8.97
   1  -4   8  258.20   10.91
   1  -4   8  270.26    9.01
  -1  -4  -8  255.47    9.11
   1  -4   8  293.08   12.26
   1  -4   9   34.84    5.10
   1  -4   9   35.76    3.25
   1  -4   9   31.19    4.28
   1  -4   9   35.08    3.30
  -1  -4  -9   35.09    5.68
  -1  -4  -9   31.30    3.16
   1  -4  10   19.70    2.82
   1  -4  10   16.73    2.79
  -1  -4 -10   10.01    4.36
   1  -4  11   34.97    3.06
  -1  -4 -11   28.15    5.06
   1  -4  11   30.91    3.04
   1  -4  12   12.04    2.44
   1  -4  12    8.89    3.48
   1  -4  13   68.50    3.50
   1  -4  13   70.07    4.90
   1  -4  14   51.71    2.66
   1  -4  14   48.36    2.29
   1  -4  15   52.52    2.15
  -1  -3  16   34.00    2.12
  -1  -3  15   32.74    2.53
  -1  -3  15   28.60    2.29
  -1  -3  15   26.13    2.27
  -1  -3  15   27.81    3.44
  -1  -3  14   39.01    3.04
  -1  -3  14   40.21    2.97
  -1  -3  14   33.89    2.85
  -1  -3  14   41.81    4.56
  -1  -3  13   78.01    6.24
  -1  -3  13   73.78    4.13
  -1  -3  12   70.43    4.19
  -1  -3  12   73.59    3.80
  -1  -3  12   62.28    5.44
  -1  -3  11    9.22    3.26
  -1  -3  11    7.19    2.35
  -1  -3  11    9.20    3.74
  -1  -3  11    4.14    2.41
  -1  -3  11    7.28    2.56
  -1  -3  10   69.25    5.61
  -1  -3  10   85.44    4.13
  -1  -3  10   78.33    6.03
  -1  -3  10   77.76    4.27
  -1  -3  10   82.51    4.31
  -1  -3  10   80.46    4.01
  -1  -3  10   65.02    6.45
  -1  -3   9  229.86   10.24
  -1  -3   9  239.12    9.99
  -1  -3   9  207.68    7.07
  -1  -3   9  204.27   10.33
  -1  -3   9  214.64    9.45
  -1  -3   9  216.22    7.46
  -1  -3   9  223.31    7.49
  -1  -3   8  127.93    5.15
  -1  -3   8  137.21    7.28
  -1  -3   8  129.15    7.37
  -1  -3   8  132.55    4.94
  -1  -3   8  126.82    4.93
  -1  -3   8  123.65    7.40
  -1  -3   8  133.13    5.16
  -1  -3   7   55.44    3.09
  -1  -3   7   57.18    4.81
  -1  -3   7   51.18    4.69
  -1  -3   7   48.20    2.82
  -1  -3   7   55.03    3.16
  -1  -3   7   54.08    4.80
  -1  -3   6  114.97    5.90
  -1  -3   6  120.29    4.38
  -1  -3   6  118.81    6.32
  -1  -3   6  113.79    4.16
   1  -3  -6  115.03    4.36
  -1  -3   6  110.09    6.08
  -1  -3   6  114.24    4.13
  -1  -3   6  132.79    6.63
  -1  -3   5  522.12   13.76
  -1  -3   5  536.82   13.90
  -1  -3   5  542.76   15.63
  -1  -3   5  502.57   13.61
   1  -3  -5  508.26   13.97
  -1  -3   4   81.81    3.17
  -1  -3   4   81.79    4.98
  -1  -3   4   82.69    3.29
  -1  -3   4   79.36    3.15
  -1  -3   4   86.63    3.16
  -1  -3   3  262.15    9.09
  -1  -3   3  259.88    7.40
  -1  -3   3  260.81    7.16
   1  -3  -2   38.47    3.81
  -1  -3   2   35.62    1.46
   1  -3  -2   36.96    2.19
  -1  -3   2   38.31    2.11
  -1  -3   2   36.91    1.73
   1  -3  -1  342.73    9.09
  -1  -3   1  337.94    9.00
  -1  -3   1  310.20    8.44
  -1  -3   1  337.96    8.48
  -1  -3   1  321.13    9.13
   1  -3  -1  354.40   10.51
   1  -3  -1  317.88    8.72
   1  -3   0 1102.56   25.62
   1  -3   0 1130.45   27.00
  -1  -3  -1  306.37    8.23
   1  -3   1  316.57    9.47
   1  -3   1  322.57    8.17
  -1  -3  -2   42.83    2.56
   1  -3   2   40.19    1.68
   1  -3   2   39.55    2.38
   1  -3   2   46.34    2.44
   1  -3   2   45.93    3.86
   1  -3   3  175.94    5.57
   1  -3   3  174.05    5.11
   1  -3   3  185.66    6.89
  -1  -3  -3  183.53    5.80
   1  -3   3  163.38    6.23
   1  -3   4  419.59   13.77
   1  -3   4  381.29   12.00
   1  -3   4  408.48   11.11
   1  -3   4  410.77   11.17
   1  -3   4  442.09   12.60
   1  -3   4  417.15   12.64
  -1  -3  -4  429.07   11.64
   1  -3   5  459.50   14.22
   1  -3   5  466.39   13.47
   1  -3   5  457.86   14.79
   1  -3   5  447.34   12.24
   1  -3   5  442.20   12.03
  -1  -3  -6   94.91    4.09
   1  -3   6   96.28    5.58
   1  -3   6   92.39    5.73
   1  -3   6   94.48    5.60
  -1  -3  -7  328.00    9.87
   1  -3   7  311.85    9.54
   1  -3   7  326.62   12.45
   1  -3   7  316.20    9.84
   1  -3   7  321.47   11.63
   1  -3   7  327.79   12.23
   1  -3   8  200.82    9.61
   1  -3   8  208.76    7.15
  -1  -3  -8  198.54    7.16
   1  -3   8  194.55    8.70
   1  -3   8  202.01    6.89
   1  -3   8  199.49    7.10
   1  -3   8  218.16    9.88
   1  -3   9   95.22    4.71
  -1  -3  -9  102.66    4.81
   1  -3   9   94.60    5.99
   1  -3   9   95.82    4.48
   1  -3   9   97.26    4.12
   1  -3   9   98.87    4.73
   1  -3   9  104.78    7.11
   1  -3   9   89.56    6.90
  -1  -3  -9   98.91    7.64
  -1  -3 -10  678.56   23.46
   1  -3  10  651.61   18.63
   1  -3  10  663.66   18.75
   1  -3  10  637.55   22.51
   1  -3  10  687.28   18.70
   1  -3  11   63.96    6.38
   1  -3  11   67.87    3.82
   1  -3  11   70.01    4.12
   1  -3  12   30.76    4.87
   1  -3  12   34.45    3.16
   1  -3  12   39.39    4.80
   1  -3  13    7.88    2.91
   1  -3  13    9.80    3.32
   1  -3  13    8.75    2.31
   1  -3  13   10.23    2.14
   1  -3  14   31.03    2.51
   1  -3  14   29.21    2.12
   1  -3  15   16.43    1.71
  -1  -2  16   14.32    1.97
  -1  -2  16   12.90    1.89
  -1  -2  15    5.29    2.11
  -1  -2  15    2.45    1.96
  -1  -2  15    3.59    1.90
  -1  -2  14   16.58    3.57
  -1  -2  14   20.03    4.03
  -1  -2  14   17.94    2.64
  -1  -2  13   35.62    4.91
  -1  -2  13   33.21    4.54
  -1  -2  13   32.68    2.70
  -1  -2  13   36.08    3.20
  -1  -2  13   36.00    3.27
  -1  -2  13   30.68    5.03
  -1  -2  13   34.14    3.25
  -1  -2  12  205.59    9.98
  -1  -2  12  189.82    7.24
  -1  -2  12  179.81   10.58
  -1  -2  12  190.53    9.34
  -1  -2  12  203.50    6.84
  -1  -2  12  198.76    9.92
  -1  -2  11  221.16    7.49
  -1  -2  11  245.89   10.85
  -1  -2  11  245.94   10.39
  -1  -2  11  238.56    7.57
  -1  -2  11  203.72    7.71
  -1  -2  11  217.02   10.38
  -1  -2  11  221.41    7.88
  -1  -2  11  226.37    7.92
  -1  -2  10   22.40    2.79
  -1  -2  10   22.96    2.75
  -1  -2  10   21.17    2.71
  -1  -2  10   21.82    4.43
  -1  -2  10   24.43    2.61
  -1  -2  10   22.26    4.01
  -1  -2  10   23.96    2.74
  -1  -2  10   24.96    2.56
  -1  -2   9    7.22    3.52
  -1  -2   9    8.72    3.51
  -1  -2   9    8.98    2.05
  -1  -2   9   10.73    2.25
  -1  -2   9    9.45    3.43
  -1  -2   9   11.58    2.12
  -1  -2   9   10.06    2.33
  -1  -2   9   11.19    2.25
  -1  -2   9   10.23    3.35
  -1  -2   9    9.38    2.14
  -1  -2   8  372.37   10.75
  -1  -2   8  393.87   13.29
  -1  -2   8  397.58   13.02
  -1  -2   8  351.69   13.04
  -1  -2   8  358.16   10.41
  -1  -2   8  379.78   13.54
  -1  -2   8  362.96   10.70
  -1  -2   8  374.27   10.73
  -1  -2   8  350.36   10.72
   1  -2  -7  284.52    7.99
  -1  -2   7  265.30    8.37
  -1  -2   7  300.54   10.74
  -1  -2   7  268.47    8.16
  -1  -2   7  299.66   10.60
  -1  -2   7  270.02    8.08
  -1  -2   7  269.55   10.28
  -1  -2   7  282.92   10.16
  -1  -2   7  260.38    8.00
  -1  -2   6 1399.65   36.47
  -1  -2   6 1448.70   36.31
  -1  -2   6 1464.32   38.62
  -1  -2   6 1503.09   38.43
  -1  -2   6 1329.59   36.98
  -1  -2   6 1466.33   36.35
  -1  -2   6 1412.79   36.38
  -1  -2   6 1489.33   38.52
   1  -2  -6 1478.83   36.20
  -1  -2   6 1416.22   36.53
  -1  -2   6 1397.88   36.17
  -1  -2   6 1468.64   36.37
  -1  -2   5   79.40    3.56
  -1  -2   5   81.63    3.11
  -1  -2   5   75.74    3.82
  -1  -2   5   85.12    4.97
  -1  -2   5   84.66    3.28
  -1  -2   5   83.74    4.60
  -1  -2   5   84.79    3.30
  -1  -2   5   72.38    2.41
  -1  -2   5   87.17    3.11
   1  -2  -5   90.96    3.16
  -1  -2   5   83.56    3.62
  -1  -2   5   72.18    3.36
  -1  -2   5   77.46    3.93
  -1  -2   4  521.79   13.29
  -1  -2   4  512.41   13.52
  -1  -2   4  482.01   13.93
  -1  -2   4  484.33   12.87
  -1  -2   4  531.70   15.11
  -1  -2   4  519.91   14.61
  -1  -2   4  528.82   13.40
  -1  -2   4  494.85   13.12
  -1  -2   4  513.53   14.76
  -1  -2   4  511.31   13.24
   1  -2  -4  564.15   13.44
  -1  -2   3  424.28   11.79
   1  -2  -3  426.27   11.78
  -1  -2   3  395.69   10.39
  -1  -2   3  436.99   12.04
  -1  -2   3  389.42   10.33
  -1  -2   3  406.54   10.46
  -1  -2   3  387.74   10.07
  -1  -2   3  403.88   10.67
  -1  -2   3  389.51   10.40
   1  -2  -3  419.27   10.60
  -1  -2   3  415.88   12.39
  -1  -2   2  390.49   10.09
  -1  -2   2  370.05    9.92
  -1  -2   2  381.56    9.84
  -1  -2   2  391.20   11.68
  -1  -2   2  397.36   10.78
  -1  -2   1  148.15    4.07
   1  -2  -1  134.08    3.85
  -1  -2   0  571.09   14.72
  -1  -2  -1  985.96   25.60
   1  -2   1 1051.74   25.63
   1  -2   1 1016.17   25.64
   1  -2   2  118.69    3.73
   1  -2   2  105.99    4.20
   1  -2   2  101.10    4.99
   1  -2   2  107.86    4.08
  -1  -2  -2  120.05    3.78
   1  -2   3  456.30   13.64
   1  -2   3  432.36   12.42
   1  -2   3  459.01   11.88
   1  -2   3  437.92   11.53
   1  -2   4  945.77   25.00
  -1  -2  -4 1061.35   25.58
   1  -2   4  974.13   27.05
   1  -2   4 1023.44   26.86
   1  -2   4 1025.25   25.18
   1  -2   5  197.29    5.60
   1  -2   5  183.99    5.56
  -1  -2  -5  207.27    6.09
   1  -2   5  201.33    7.60
   1  -2   5  203.30    7.56
   1  -2   5  177.22    5.51
   1  -2   6  266.07    7.96
   1  -2   6  282.25    8.12
   1  -2   6  296.14   10.45
   1  -2   6  311.75   10.74
  -1  -2  -6  314.44    8.66
   1  -2   6  290.48    7.93
   1  -2   6  290.91    9.91
   1  -2   7   38.02    3.64
   1  -2   7   36.80    2.32
   1  -2   7   37.81    3.96
   1  -2   7   39.57    4.19
   1  -2   7   40.57    2.78
   1  -2   7   36.13    2.55
   1  -2   7   36.17    2.32
   1  -2   8  106.29    6.40
   1  -2   8  105.91    4.38
   1  -2   8   97.98    3.88
   1  -2   8   95.42    4.27
  -1  -2  -8  110.87    4.43
   1  -2   8   96.81    6.34
   1  -2   8   98.11    4.04
   1  -2   8   93.64    5.43
  -1  -2  -8  107.20    7.00
   1  -2   8   94.59    4.39
   1  -2   9  385.04   13.76
   1  -2   9  346.13   10.07
   1  -2   9  346.89   10.75
  -1  -2  -9  366.18   14.60
   1  -2   9  322.98   10.34
   1  -2   9  376.09   10.73
  -1  -2  -9  367.10   10.78
   1  -2   9  343.29   13.80
   1  -2   9  347.54   12.29
   1  -2   9  352.60   10.81
   1  -2  10  219.87    7.58
   1  -2  10  220.69    7.88
   1  -2  10  229.23    7.97
   1  -2  10  244.46    7.87
   1  -2  11   36.80    3.16
   1  -2  11   33.16    4.76
   1  -2  11   32.30    5.06
   1  -2  11   37.94    3.29
   1  -2  12   31.36    5.19
   1  -2  12   37.14    3.17
   1  -2  12   35.45    3.22
   1  -2  12   40.30    4.80
   1  -2  12   39.81    4.83
   1  -2  13  156.44    9.04
   1  -2  13  156.08    8.42
   1  -2  14   -0.79    2.62
   1  -2  14    2.13    2.02
   1  -2  15   50.03    2.68
   1  -2  15   43.08    3.71
  -1  -1  17   15.85    1.56
  -1  -1  16   93.24    3.84
  -1  -1  16   93.40    3.96
  -1  -1  15   13.73    2.37
  -1  -1  15   16.10    3.61
  -1  -1  15   14.61    2.39
  -1  -1  14    6.09    3.64
  -1  -1  13   13.58    3.86
  -1  -1  13   18.29    2.85
  -1  -1  13   18.46    4.36
  -1  -1  13   24.13    2.88
  -1  -1  13   17.17    2.83
  -1  -1  12  146.21    6.18
  -1  -1  12  139.87    6.13
  -1  -1  12  130.34    8.77
  -1  -1  12  164.09    9.02
  -1  -1  12  152.53    5.64
  -1  -1  12  166.36    6.12
  -1  -1  12  152.59    6.16
  -1  -1  12  173.35    8.82
  -1  -1  12  129.02    8.62
  -1  -1  11   99.73    6.68
  -1  -1  11  100.54    7.33
  -1  -1  11   93.08    4.68
  -1  -1  11   92.47    4.55
  -1  -1  11   93.81    4.71
  -1  -1  11  105.76    4.32
  -1  -1  11   97.37    4.67
  -1  -1  11   91.88    6.74
  -1  -1  11   87.33    6.82
  -1  -1  10  330.70   12.25
  -1  -1  10  311.89    9.91
  -1  -1  10  321.49    9.75
  -1  -1  10  318.55   12.85
  -1  -1  10  315.66   10.06
  -1  -1  10  312.25    9.99
  -1  -1  10  340.36    9.72
  -1  -1  10  335.61   12.49
  -1  -1  10  327.03    9.99
  -1  -1  10  334.40   13.37
  -1  -1   9  130.13    5.03
  -1  -1   9  132.00    4.96
  -1  -1   9  119.45    5.19
  -1  -1   9  143.59    6.89
  -1  -1   9  127.22    7.26
  -1  -1   9  126.77    7.06
  -1  -1   9  129.02    5.05
  -1  -1   9  137.51    4.85
  -1  -1   9  131.04    5.03
  -1  -1   9  131.13    5.03
  -1  -1   8   25.67    3.70
  -1  -1   8   27.39    2.30
  -1  -1   8   28.91    2.42
  -1  -1   8   28.27    3.67
  -1  -1   8   32.58    3.66
   1  -1  -8   28.18    3.49
  -1  -1   8   28.30    2.41
  -1  -1   7  774.22   21.03
  -1  -1   7  810.71   23.26
  -1  -1   7  787.05   20.80
  -1  -1   7  829.86   22.92
  -1  -1   7  781.50   20.92
  -1  -1   7  805.90   20.84
  -1  -1   7  791.35   20.97
  -1  -1   7  804.20   20.89
  -1  -1   7  814.06   22.60
  -1  -1   7  820.45   23.01
  -1  -1   7  807.00   20.88
  -1  -1   7  786.80   20.69
  -1  -1   7  802.72   20.94
   1  -1  -7  809.21   20.47
  -1  -1   6 1283.94   32.49
  -1  -1   6 1318.00   34.41
  -1  -1   6 1288.38   32.30
  -1  -1   6 1278.48   32.22
  -1  -1   6 1249.47   32.39
  -1  -1   6 1288.98   32.36
  -1  -1   6 1275.00   32.32
  -1  -1   6 1252.28   34.01
  -1  -1   6 1270.93   32.39
   1  -1  -6 1303.05   32.02
  -1  -1   6 1262.41   34.09
  -1  -1   6 1289.56   32.38
  -1  -1   6 1285.42   32.40
  -1  -1   6 1240.38   32.13
  -1  -1   5 2030.35   50.63
  -1  -1   5 1950.36   49.07
  -1  -1   5 1941.59   48.96
  -1  -1   5 1950.82   49.00
  -1  -1   5 2030.30   50.46
  -1  -1   5 1969.54   48.91
  -1  -1   5 1993.00   49.02
  -1  -1   5 1938.10   48.94
  -1  -1   5 1978.09   48.96
  -1  -1   5 1926.02   50.36
  -1  -1   5 1979.93   48.99
  -1  -1   5 1944.43   50.53
   1  -1  -5 1956.43   48.68
  -1  -1   5 1990.22   50.30
  -1  -1   4  313.77    8.18
  -1  -1   4  317.64    8.26
   1  -1  -4  309.07    7.90
  -1  -1   4  310.15    8.14
  -1  -1   4  321.67    9.46
  -1  -1   4  302.28    8.33
  -1  -1   4  281.52    8.27
  -1  -1   4  310.06    9.19
  -1  -1   4  308.54    8.11
  -1  -1   4  313.68    9.32
  -1  -1   4  310.34    8.20
  -1  -1   4  309.56    8.14
  -1  -1   4  290.88    7.54
  -1  -1   4  315.25    9.54
  -1  -1   4  314.03    9.37
  -1  -1   4  307.50    8.17
  -1  -1   4  308.58    9.36
  -1  -1   4  268.74    7.79
  -1  -1   4  314.62    9.60
  -1  -1   4  317.53    9.52
  -1  -1   4  349.50    9.76
  -1  -1   3 1044.88   26.09
  -1  -1   3 1004.21   27.01
  -1  -1   3 1049.81   26.72
   1  -1  -3 1067.60   26.56
  -1  -1   3  984.31   26.10
  -1  -1   3 1059.32   27.20
  -1  -1   3 1052.24   26.95
   1  -1  -3 1044.53   25.96
  -1  -1   3 1090.97   26.27
  -1  -1   3 1039.27   26.08
  -1  -1   3 1059.28   26.10
  -1  -1   3 1047.15   26.13
  -1  -1   3 1098.31   27.21
  -1  -1   2 1833.73   44.49
  -1  -1   2 1865.45   45.04
  -1  -1   2 1802.93   44.19
  -1  -1   2 1753.61   44.20
  -1  -1   2 1767.72   44.32
   1  -1  -2 1948.75   44.34
  -1  -1   2 1795.62   45.31
  -1  -1   2 1810.41   44.97
  -1  -1   2 1743.28   44.33
  -1  -1   2 1806.43   45.10
  -1  -1   2 1730.37   45.06
  -1  -1   2 1793.79   44.31
   1  -1  -2 1724.38   44.74
  -1  -1   1  798.24   20.47
  -1  -1   1  846.31   20.39
   1  -1  -1  810.94   20.41
  -1  -1   1  812.50   20.83
  -1  -1   1  828.13   21.18
  -1  -1   1  824.70   20.85
  -1  -1   1  837.69   20.56
  -1  -1   1  794.57   20.35
  -1  -1   1  799.05   20.51
  -1  -1   0  627.32   15.75
  -1  -1   0  624.66   15.82
   1  -1   0  650.21   16.32
  -1  -1   0  642.71   16.16
   1  -1   1 2245.08   53.59
   1  -1   1 2122.28   54.44
   1  -1   1 2135.41   53.58
  -1  -1  -1 2145.48   53.44
   1  -1   1 2096.55   54.02
  -1  -1  -1 2210.45   53.44
   1  -1   2   35.75    2.58
   1  -1   2   35.47    2.90
   1  -1   2   33.76    2.23
   1  -1   2   33.61    1.93
   1  -1   2   36.50    2.93
   1  -1   2   36.01    1.99
  -1  -1  -2   40.01    1.83
   1  -1   3  708.33   18.54
  -1  -1  -3  733.94   17.34
   1  -1   3  696.74   17.12
   1  -1   3  668.77   17.77
   1  -1   3  682.77   17.93
   1  -1   3  673.48   18.00
   1  -1   3  646.83   17.61
   1  -1   3  630.77   16.98
   1  -1   3  682.40   17.16
   1  -1   3  687.94   18.45
   1  -1   4   40.00    2.05
  -1  -1  -4   42.82    2.15
   1  -1   4   39.28    2.02
   1  -1   4   44.18    3.19
   1  -1   4   38.03    2.02
   1  -1   4   36.69    2.57
   1  -1   4   36.24    2.84
   1  -1   5  285.46    8.04
   1  -1   5  309.51    9.79
   1  -1   5  275.95    8.93
   1  -1   5  272.80    8.79
   1  -1   5  290.72    7.71
  -1  -1  -5  297.50    8.10
   1  -1   5  283.01    7.86
   1  -1   5  267.76    7.74
  -1  -1  -6  487.23   14.65
  -1  -1  -6  457.90   12.04
   1  -1   6  448.41   13.18
   1  -1   6  404.11   12.95
   1  -1   6  459.31   13.83
   1  -1   6  428.90   11.60
   1  -1   6  443.51   11.94
   1  -1   6  409.29   11.62
   1  -1   6  462.08   11.57
   1  -1   6  425.16   11.83
   1  -1   6  428.03   11.72
   1  -1   6  450.54   14.03
   1  -1   7  114.05    4.19
   1  -1   7  129.50    6.39
   1  -1   7  110.99    4.20
   1  -1   7  137.72    6.35
  -1  -1  -7  138.13    6.93
   1  -1   7  120.92    4.40
   1  -1   7  124.93    4.13
   1  -1   7  121.73    5.54
  -1  -1  -7  127.02    4.54
   1  -1   8  187.91    6.32
   1  -1   8  192.95    6.57
   1  -1   8  185.22    7.61
   1  -1   8  197.82    8.79
   1  -1   8  195.03    6.35
  -1  -1  -8  220.07    9.66
   1  -1   8  184.40    7.96
   1  -1   8  193.38    6.54
   1  -1   9  118.76    4.97
   1  -1   9  125.13    5.04
   1  -1   9  115.99    4.79
   1  -1   9  113.84    7.04
  -1  -1  -9  123.79    4.84
   1  -1   9  117.41    6.07
  -1  -1  -9  132.54    7.99
   1  -1  10  155.20    6.31
   1  -1  10  184.03    8.60
   1  -1  10  177.16    6.45
   1  -1  10  173.83    6.30
   1  -1  10  158.24    9.02
   1  -1  11   52.31    3.62
   1  -1  11   56.21    3.73
   1  -1  11   63.20    5.40
   1  -1  11   55.87    3.64
   1  -1  11   44.92    5.48
   1  -1  12   56.12    5.76
   1  -1  12   41.38    5.37
   1  -1  12   52.21    3.62
   1  -1  12   53.47    3.61
   1  -1  12   57.93    3.73
   1  -1  13    2.26    2.10
   1  -1  13    2.70    2.31
   1  -1  13    3.81    3.40
   1  -1  14  102.14    4.44
   1  -1  14   99.35    6.96
   1  -1  14  101.93    6.61
   1  -1  15   84.61    3.54
   1  -1  15   79.27    5.25
   1  -1  16   24.38    1.76
  -1   0  17   70.38    2.71
  -1   0  17   67.91    2.83
  -1   0  16    0.32    1.80
  -1   0  16    0.20    1.70
  -1   0  16    0.84    1.84
  -1   0  15    6.44    2.19
  -1   0  15    6.67    1.91
  -1   0  15    5.52    3.36
  -1   0  14   33.80    4.97
  -1   0  14   28.37    3.04
  -1   0  13   39.05    3.29
  -1   0  13   32.74    5.12
  -1   0  13   34.93    3.00
  -1   0  13   31.60    4.89
  -1   0  13   33.72    3.30
  -1   0  12   21.67    2.92
  -1   0  12   21.63    4.56
  -1   0  12   22.98    4.60
  -1   0  12   20.94    4.70
  -1   0  12   25.07    3.03
  -1   0  12   25.48    2.95
  -1   0  12   28.80    4.49
  -1   0  12   23.48    2.85
  -1   0  11   10.20    3.64
  -1   0  11   13.49    4.02
  -1   0  11    8.14    2.34
  -1   0  11   11.59    2.50
  -1   0  11   10.84    2.45
  -1   0  11   12.78    2.56
  -1   0  11   12.96    2.26
  -1   0  11   12.34    2.53
  -1   0  11   12.83    3.91
  -1   0  11   11.32    3.89
  -1   0  10    7.35    2.18
  -1   0  10    7.94    3.34
  -1   0  10    9.12    3.33
  -1   0  10    7.81    2.24
  -1   0  10    9.45    3.57
  -1   0  10    9.01    2.13
  -1   0  10    8.83    2.22
  -1   0  10   10.69    2.18
  -1   0  10   11.94    2.56
  -1   0  10    9.02    2.08
  -1   0  10   10.42    2.30
  -1   0  10    8.47    3.39
  -1   0   9   23.36    2.35
  -1   0   9   21.17    3.67
  -1   0   9   24.01    2.25
  -1   0   9   26.93    3.80
  -1   0   9   18.35    2.32
  -1   0   9   23.89    2.37
  -1   0   9   23.73    2.35
  -1   0   9   24.65    2.65
  -1   0   9   24.51    3.63
  -1   0   8 1084.85   28.78
  -1   0   8 1035.71   26.64
  -1   0   8 1019.96   26.70
  -1   0   8 1033.54   29.35
  -1   0   8 1015.72   26.68
  -1   0   8 1037.07   29.10
  -1   0   8 1046.81   28.69
  -1   0   7  351.07    9.86
  -1   0   7  354.00    9.73
  -1   0   7  355.95    9.93
  -1   0   7  339.56   11.39
  -1   0   7  348.14    9.86
  -1   0   7  357.60   11.09
  -1   0   7  364.27   11.95
  -1   0   7  353.44   11.45
   1   0  -7  337.13    9.39
  -1   0   7  356.77    9.86
  -1   0   7  356.13    9.85
  -1   0   7  350.46    9.86
  -1   0   7  349.86   10.03
  -1   0   7  362.66   10.59
  -1   0   7  352.87    9.89
  -1   0   7  351.77   11.71
  -1   0   7  353.11    9.96
  -1   0   6   66.59    2.93
  -1   0   6   64.67    2.75
  -1   0   6   64.96    2.87
  -1   0   6   62.38    2.55
  -1   0   6   70.66    3.78
  -1   0   6   63.17    2.89
   1   0  -6   57.83    2.29
  -1   0   6   64.58    2.82
  -1   0   6   63.35    2.82
  -1   0   6   67.78    2.83
  -1   0   6   62.20    3.66
  -1   0   6   60.08    4.23
  -1   0   6   67.01    3.04
  -1   0   6   64.05    4.03
  -1   0   6   62.33    2.95
  -1   0   6   59.80    2.78
  -1   0   5 1772.55   45.42
  -1   0   5 1779.87   45.29
  -1   0   5 1780.85   44.19
  -1   0   5 1776.10   44.09
  -1   0   5 1766.82   44.07
  -1   0   5 1774.42   44.04
  -1   0   5 1787.61   44.16
  -1   0   5 1758.81   44.08
  -1   0   5 1771.29   44.06
   1   0  -5 1674.19   44.71
  -1   0   5 1739.48   44.05
  -1   0   5 1834.96   45.66
  -1   0   5 1768.09   44.50
  -1   0   5 1833.51   45.10
  -1   0   5 1769.50   44.01
  -1   0   5 1757.11   45.41
  -1   0   5 1769.24   44.17
  -1   0   5 1793.24   44.11
  -1   0   5 1787.70   44.10
  -1   0   5 1739.65   45.02
  -1   0   4  126.68    3.85
  -1   0   4  123.75    3.83
  -1   0   4  121.59    4.03
  -1   0   4  126.30    4.85
  -1   0   4  123.15    4.94
  -1   0   4  124.58    4.85
  -1   0   4  133.81    5.13
  -1   0   4  126.34    3.88
  -1   0   4  129.48    3.93
  -1   0   4  123.38    3.82
  -1   0   4  122.67    4.66
  -1   0   4  124.90    3.88
  -1   0   4  122.78    3.65
  -1   0   4  134.13    4.68
  -1   0   4  123.51    3.90
  -1   0   4  129.10    3.89
  -1   0   4  127.45    3.94
  -1   0   3  818.89   21.36
  -1   0   3  833.92   21.39
  -1   0   3  877.63   21.42
  -1   0   3  877.07   21.43
  -1   0   3  857.47   21.42
  -1   0   3  866.12   21.20
  -1   0   3  868.91   22.06
  -1   0   3  840.91   22.03
  -1   0   3  888.72   22.31
  -1   0   3  844.88   22.19
  -1   0   3  825.30   22.07
  -1   0   3  886.90   22.32
  -1   0   3  867.00   22.21
  -1   0   3  852.92   21.39
  -1   0   2 2592.93   64.18
  -1   0   2 2557.62   63.75
  -1   0   2 2626.93   63.73
  -1   0   2 2638.66   64.28
  -1   0   2 2494.94   63.71
  -1   0   2 2706.73   64.27
   1   0  -2 2664.20   64.26
  -1   0   2 2588.40   64.30
  -1   0   2 2699.78   64.28
  -1   0   1  778.89   21.27
   1   0  -1  856.28   21.38
   1   0  -1  797.86   21.26
  -1   0   1  864.05   21.37
  -1   0   1  897.12   21.15
  -1   0   1  882.61   21.13
   1   0  -1  848.64   21.40
  -1   0   1  857.35   21.37
  -1   0   1  876.89   21.46
   1   0  -1  860.26   21.46
  -1   0   1  860.49   21.25
   1   0  -1  880.76   21.51
   1   0  -1  865.77   21.24
  -1   0   1  859.03   21.34
   1   0  -1  864.71   21.33
  -1   0   1  866.19   21.39
   1   0  -1  801.37   21.40
   1   0   0  578.39   14.36
   1   0   0  567.33   14.47
  -1   0   0  578.52   14.60
  -1   0   0  572.76   14.70
   1   0   0  573.62   14.62
  -1   0   0  568.11   14.69
   1   0   1    3.59    0.88
  -1   0  -1    3.70    1.55
   1   0   1    4.66    1.53
  -1   0  -1    3.63    0.79
   1   0   1    3.83    0.76
  -1   0  -1    4.90    1.46
  -1   0  -2 1803.65   45.03
   1   0   2 1764.30   43.89
   1   0   2 1807.61   44.31
  -1   0  -2 1856.35   44.92
   1   0   2 1811.52   44.80
   1   0   2 1822.88   44.75
  -1   0  -2 1881.73   44.71
   1   0   2 1762.01   43.84
   1   0   2 1766.17   44.01
   1   0   3    1.10    1.69
  -1   0  -3    2.17    1.80
   1   0   3    0.16    1.18
   1   0   3    0.93    2.07
  -1   0  -3    1.61    2.28
   1   0   3    0.84    0.98
   1   0   3    1.69    1.81
   1   0   3    0.89    1.09
   1   0   3    1.61    1.50
   1   0   3    1.20    1.39
   1   0   3    2.72    1.61
  -1   0  -3    1.04    1.25
   1   0   3    1.80    2.39
  -1   0  -4  269.14    7.15
   1   0   4  262.64    7.20
   1   0   4  259.99    7.01
   1   0   4  249.82    7.08
   1   0   4  277.94    8.29
   1   0   4  267.70    7.12
   1   0   4  255.94    7.20
   1   0   4  261.08    8.03
   1   0   4  284.58    8.39
  -1   0  -4  289.13    8.27
   1   0   4  262.46    7.89
   1   0   4  252.04    6.95
   1   0   4  279.41    8.19
   1   0   5  248.80    6.81
   1   0   5  235.46    6.77
   1   0   5  253.50    8.16
  -1   0  -5  272.94    9.16
   1   0   5  245.77    6.92
   1   0   5  269.13    8.41
   1   0   5  242.39    7.23
   1   0   5  240.23    7.02
   1   0   5  254.67    8.16
   1   0   5  239.49    7.87
   1   0   5  260.48    8.77
   1   0   5  259.37    6.92
   1   0   5  250.30    8.11
  -1   0  -5  252.32    6.94
   1   0   6   74.94    3.01
   1   0   6   71.51    4.02
  -1   0  -6   88.24    5.23
  -1   0  -6   78.95    3.02
   1   0   6   74.94    4.57
   1   0   6   75.49    3.24
   1   0   6   78.78    2.90
   1   0   6   81.80    4.43
   1   0   6   70.99    2.95
   1   0   7  362.88   11.11
   1   0   7  322.42   10.84
   1   0   7  333.45   11.50
   1   0   7  306.90    8.83
   1   0   7  318.86    8.82
  -1   0  -7  354.50   12.18
   1   0   7  308.08    8.99
   1   0   8   60.27    3.18
   1   0   8   58.55    3.19
   1   0   8   62.82    3.21
   1   0   8   54.57    4.33
  -1   0  -8   62.12    5.49
   1   0   8   61.05    4.37
   1   0   8   63.94    4.81
   1   0   9    0.90    2.00
   1   0   9    2.41    1.80
   1   0   9    2.66    2.71
   1   0   9    1.80    1.91
   1   0   9    0.58    1.74
   1   0   9    4.89    2.94
   1   0   9    2.49    2.72
   1   0  10    3.24    2.13
   1   0  10    5.23    3.12
   1   0  10    3.71    2.21
   1   0  10    3.70    2.18
   1   0  10    3.01    3.12
   1   0  11  202.11    7.25
   1   0  11  197.16    7.38
   1   0  11  190.67   10.23
   1   0  11  211.20    7.28
   1   0  12   25.46    2.92
   1   0  12   28.22    2.95
   1   0  12   24.32    2.87
   1   0  12   18.42    4.29
   1   0  12   26.77    4.74
   1   0  13    5.33    2.19
   1   0  13    3.07    3.48
   1   0  13    4.36    2.26
   1   0  14   -0.28    1.93
   1   0  14   -0.63    3.04
   1   0  14   -1.17    3.07
   1   0  14   -0.19    1.94
   1   0  15  262.40   10.42
   1   0  16    3.80    1.39
  -1   1  17   20.40    1.71
  -1   1  17   15.68    1.51
  -1   1  16   95.28    3.60
  -1   1  16   89.50    3.83
  -1   1  15   12.11    2.33
  -1   1  14    4.14    3.42
  -1   1  14    6.01    3.57
  -1   1  14    4.49    2.38
  -1   1  13   24.12    2.94
  -1   1  13   17.57    4.27
  -1   1  13   17.92    2.84
  -1   1  13   23.70    4.60
  -1   1  12  142.82    8.70
  -1   1  12  144.52    5.85
  -1   1  12  143.09    8.71
  -1   1  12  142.32    6.03
  -1   1  12  147.11    5.97
  -1   1  12  143.09    5.50
  -1   1  12  149.38    8.89
  -1   1  11  101.80    4.35
  -1   1  11   96.67    4.60
  -1   1  11   92.49    4.42
  -1   1  11   87.77    6.68
  -1   1  11   95.72    4.60
  -1   1  11   87.47    6.71
  -1   1  11   94.36    4.50
  -1   1  11   97.68    4.44
  -1   1  11   87.73    6.82
  -1   1  10  338.80   13.15
  -1   1  10  331.17   10.44
  -1   1  10  349.36   10.28
  -1   1  10  348.64   10.26
  -1   1  10  334.41   13.28
  -1   1  10  336.48   10.42
  -1   1  10  349.26   10.12
  -1   1  10  335.21   10.39
  -1   1  10  354.07   13.56
  -1   1   9  142.99    5.16
  -1   1   9  148.24    5.26
  -1   1   9  145.31    5.15
  -1   1   9  134.21    5.26
  -1   1   9  146.19    5.33
  -1   1   9  144.21    5.37
  -1   1   9  153.15    7.59
  -1   1   9  144.65    7.49
  -1   1   9  142.74    6.75
  -1   1   9  138.43    7.24
  -1   1   9  145.20    6.97
  -1   1   8   26.02    3.51
  -1   1   8   23.67    2.18
  -1   1   8   28.57    2.26
  -1   1   8   20.95    3.27
  -1   1   8   25.73    3.37
  -1   1   8   24.21    2.25
  -1   1   8   25.21    3.23
  -1   1   8   24.98    2.93
  -1   1   8   23.21    2.18
  -1   1   7  828.51   21.29
  -1   1   7  813.49   21.48
  -1   1   7  811.79   21.18
  -1   1   7  837.04   21.38
  -1   1   7  851.47   23.52
  -1   1   7  834.56   21.27
  -1   1   7  803.99   21.26
  -1   1   7  831.20   21.45
  -1   1   7  825.64   21.48
  -1   1   7  821.00   21.21
  -1   1   7  829.47   22.97
  -1   1   7  828.11   23.45
  -1   1   6 1263.74   31.40
  -1   1   6 1212.21   32.72
  -1   1   6 1223.80   30.81
  -1   1   6 1262.48   31.28
  -1   1   6 1259.94   31.59
  -1   1   6 1224.78   32.72
  -1   1   6 1239.98   31.36
  -1   1   6 1168.58   31.88
  -1   1   6 1251.00   31.52
  -1   1   6 1251.87   31.58
   1   1  -6 1296.04   31.99
  -1   1   6 1319.09   33.29
  -1   1   6 1231.86   31.36
   1   1  -6 1254.64   32.05
  -1   1   6 1265.84   31.31
  -1   1   5 2005.90   49.67
  -1   1   5 1998.72   49.78
  -1   1   5 1984.93   49.35
  -1   1   5 1963.62   50.90
  -1   1   5 2007.50   50.11
   1   1  -5 2035.05   50.22
  -1   1   5 2033.97   49.92
  -1   1   5 1999.56   49.74
  -1   1   5 1979.32   49.71
  -1   1   5 2028.90   49.89
  -1   1   5 2113.36   51.28
  -1   1   5 1964.34   50.75
  -1   1   5 1974.86   50.21
  -1   1   5 2016.86   51.29
  -1   1   5 2018.29   49.85
  -1   1   4  324.38    8.40
  -1   1   4  328.81    8.52
  -1   1   4  313.29    8.32
  -1   1   4  323.81    8.48
   1   1  -4  291.82    8.05
  -1   1   4  319.37    8.41
  -1   1   4  326.48    9.18
  -1   1   4  327.24    8.61
  -1   1   4  323.02    8.48
  -1   1   4  336.36    8.59
   1   1  -4  317.46    8.85
  -1   1   4  324.10    9.44
  -1   1   4  327.67    8.16
   1   1  -3 1069.29   27.58
  -1   1   3 1158.80   27.85
  -1   1   3 1177.08   28.67
  -1   1   3 1146.60   27.70
   1   1  -3 1050.41   27.91
   1   1  -3 1090.80   28.76
  -1   1   3 1134.57   28.53
  -1   1   3 1137.86   27.90
  -1   1   3 1133.54   28.33
  -1   1   3 1159.46   28.84
  -1   1   3 1103.09   27.73
  -1   1   3 1166.53   27.89
  -1   1   3 1156.00   27.87
  -1   1   2 1850.29   44.18
   1   1  -2 1722.62   44.08
  -1   1   2 1831.13   44.19
  -1   1   2 1789.49   44.67
  -1   1   2 1851.20   44.59
   1   1  -2 1735.41   44.91
   1   1  -2 1712.62   44.37
  -1   1   2 1853.66   44.59
  -1   1   2 1884.95   44.21
   1   1  -2 1609.05   44.35
  -1   1   2 1847.21   44.26
  -1   1   2 1941.41   45.00
  -1   1   1  884.57   21.33
  -1   1   1  848.77   21.86
   1   1  -1  823.62   21.84
  -1   1   1  879.29   21.96
  -1   1   1  888.12   21.36
   1   1  -1  826.96   21.38
   1   1   0  643.88   16.89
   1   1   0  659.58   16.78
  -1   1  -1 2066.49   51.25
  -1   1  -1 2107.71   51.88
   1   1   1 2147.22   52.21
  -1   1  -1 2092.51   51.30
  -1   1  -1 2027.40   51.81
   1   1   2   36.71    2.55
   1   1   2   34.37    1.33
  -1   1  -2   34.44    2.52
  -1   1  -2   32.12    1.83
   1   1   2   32.07    1.11
  -1   1  -3  640.11   16.70
   1   1   3  659.49   17.69
   1   1   3  668.60   16.41
  -1   1  -3  660.20   17.92
   1   1   3  652.06   17.06
   1   1   3  668.21   16.61
   1   1   3  655.43   16.50
   1   1   4   39.99    1.69
   1   1   4   38.82    1.90
   1   1   4   37.29    2.47
   1   1   4   40.81    2.93
   1   1   4   36.29    1.77
  -1   1  -4   37.14    2.29
   1   1   5  287.62    7.68
   1   1   5  301.60    9.26
   1   1   5  277.18    7.74
   1   1   5  290.70    7.92
   1   1   5  281.00    8.74
   1   1   6  418.29   12.55
   1   1   6  448.16   13.76
   1   1   6  443.67   13.41
   1   1   6  420.67   11.33
   1   1   6  449.20   13.13
   1   1   6  418.13   11.50
   1   1   6  433.60   11.35
   1   1   7  143.70    6.03
   1   1   7  141.09    6.68
  -1   1  -7  142.05    4.64
   1   1   7  147.33    6.56
   1   1   7  135.37    4.54
   1   1   7  152.93    6.60
   1   1   7  139.61    4.74
   1   1   7  135.62    4.50
   1   1   8  209.29    6.72
   1   1   8  201.15    8.66
   1   1   8  210.51    6.99
   1   1   8  213.85    8.02
   1   1   8  231.38    8.85
   1   1   8  212.66    9.11
   1   1   8  211.77    6.70
   1   1   9  141.87    7.03
   1   1   9  125.37    5.13
   1   1   9  128.85    4.93
   1   1   9  125.87    5.19
   1   1   9  134.83    7.10
   1   1   9  133.65    4.98
   1   1   9  137.55    7.45
   1   1  10  158.65    6.07
   1   1  10  153.25    8.12
   1   1  10  157.00    6.11
   1   1  10  158.68    5.80
   1   1  10  158.85    5.84
   1   1  10  149.17    8.49
   1   1  11   49.81    3.49
   1   1  11   51.32    3.48
   1   1  11   43.24    5.02
   1   1  11   46.57    5.32
   1   1  11   49.11    5.48
   1   1  11   47.13    3.26
   1   1  11   51.40    3.39
   1   1  12   55.79    5.76
   1   1  12   61.30    3.82
   1   1  12   64.16    6.22
   1   1  12   63.40    3.86
   1   1  13    4.68    2.31
   1   1  13    2.72    3.36
   1   1  13    3.59    2.06
   1   1  14  110.75    4.75
   1   1  14  108.72    7.00
   1   1  14  109.29    7.00
   1   1  15   82.55    5.46
   1   1  15   81.77    3.64
   1   1  16   25.03    1.74
   1   1  16   26.33    1.74
  -1   2  17   72.42    2.70
  -1   2  16   15.54    1.79
  -1   2  16   13.06    1.72
  -1   2  15    2.33    1.91
  -1   2  15    2.24    2.04
  -1   2  15    0.64    2.95
  -1   2  14   16.92    3.91
  -1   2  14   13.86    3.99
  -1   2  13   40.35    5.17
  -1   2  13   33.68    3.21
  -1   2  13   39.87    5.06
  -1   2  13   42.94    5.28
  -1   2  13   36.77    3.20
  -1   2  12  200.40   10.27
  -1   2  12  183.57    6.96
  -1   2  12  181.24    7.03
  -1   2  12  198.46   10.12
  -1   2  12  194.38    9.96
  -1   2  11  209.17   10.46
  -1   2  11  220.19    7.67
  -1   2  11  215.08    7.66
  -1   2  11  211.09   10.32
  -1   2  11  219.80    7.41
  -1   2  10   23.80    4.31
  -1   2  10   23.05    3.65
  -1   2  10   25.77    4.13
  -1   2  10   26.04    4.09
  -1   2  10   21.56    2.50
  -1   2  10   28.54    2.74
  -1   2  10   23.31    2.66
  -1   2  10   22.83    2.46
  -1   2  10   25.10    2.55
  -1   2   9    6.95    1.87
  -1   2   9    4.15    2.03
  -1   2   9    6.16    1.80
  -1   2   9    4.51    1.99
  -1   2   9    4.59    3.11
  -1   2   9    2.88    2.79
  -1   2   9    4.34    1.99
  -1   2   9    5.06    2.97
  -1   2   8  362.24   10.72
  -1   2   8  385.43   13.34
  -1   2   8  389.81   13.04
  -1   2   8  387.32   13.22
  -1   2   8  380.05   10.93
  -1   2   7  265.52    7.74
  -1   2   7  278.57    8.08
  -1   2   7  288.40    7.92
  -1   2   7  279.86    7.99
  -1   2   7  298.74   10.04
  -1   2   7  278.74    8.14
  -1   2   7  288.71   10.26
  -1   2   6 1429.94   35.58
  -1   2   6 1500.37   37.47
  -1   2   6 1431.88   35.33
  -1   2   6 1498.15   37.96
  -1   2   6 1425.88   37.77
  -1   2   6 1380.42   35.34
  -1   2   6 1430.74   35.52
  -1   2   6 1430.66   35.71
  -1   2   5   83.72    3.05
  -1   2   5   89.88    4.45
  -1   2   5   83.94    3.76
   1   2  -5   81.38    3.75
  -1   2   5   97.07    4.92
   1   2  -5   81.73    3.43
  -1   2   5   86.61    4.16
  -1   2   5   82.78    3.07
   1   2  -5   81.78    2.80
  -1   2   5   86.75    3.01
  -1   2   5   84.84    3.03
  -1   2   5   83.20    2.96
  -1   2   4  534.98   13.50
   1   2  -4  490.04   14.10
  -1   2   4  584.34   15.51
   1   2  -4  528.07   13.34
  -1   2   4  538.70   13.51
  -1   2   4  502.77   13.28
  -1   2   4  549.96   14.98
  -1   2   4  534.59   13.51
   1   2  -4  528.23   14.18
  -1   2   4  525.39   13.99
   1   2  -3  398.80   11.53
  -1   2   3  410.51   10.96
   1   2  -3  375.78   11.16
  -1   2   3  407.90   10.54
   1   2  -3  402.16   10.37
   1   2  -3  397.89   11.17
  -1   2   3  432.65   11.64
   1   2  -3  405.19   10.41
  -1   2   3  421.78   10.86
   1   2  -2  387.84   11.17
  -1   2   2  413.35   11.45
  -1   2   2  417.76   10.23
   1   2  -2  378.52   11.15
  -1   2   2  409.17   10.45
   1   2  -2  391.18   10.41
  -1   2   2  417.68   10.55
   1   2  -1  137.70    5.25
   1   2  -1  152.62    4.84
   1   2  -1  148.80    4.26
   1   2   0  501.00   12.59
   1   2   0  468.56   13.56
  -1   2  -1  992.60   24.86
   1   2   1  985.65   24.84
  -1   2  -1  984.88   25.79
   1   2   1 1031.37   25.90
  -1   2  -2  123.48    3.87
   1   2   2  125.34    5.35
  -1   2  -2  123.02    4.99
   1   2   2  123.33    4.83
   1   2   2  121.32    3.84
   1   2   3  467.63   11.92
   1   2   3  477.41   12.32
  -1   2  -3  479.50   12.34
  -1   2  -3  462.87   13.48
   1   2   3  490.16   13.64
   1   2   3  513.54   14.35
  -1   2  -4 1019.55   24.85
   1   2   4  997.15   24.55
   1   2   4  946.70   24.40
   1   2   4 1017.74   24.82
   1   2   5  186.11    5.36
   1   2   5  192.09    5.57
  -1   2  -5  186.92    5.71
   1   2   6  297.26   10.12
   1   2   6  296.30   10.11
   1   2   6  277.68    7.69
   1   2   6  263.94    7.63
  -1   2  -6  279.96    7.96
   1   2   6  282.84    9.57
   1   2   7   38.11    3.91
   1   2   7   38.29    3.79
   1   2   7   40.77    3.57
   1   2   8   87.43    3.95
   1   2   8   93.19    5.94
   1   2   8   90.50    5.74
   1   2   8   98.89    5.80
   1   2   9  350.43   10.53
   1   2   9  347.74   10.63
   1   2   9  343.18   13.34
   1   2   9  363.66   13.05
   1   2   9  360.89   13.28
   1   2  10  207.58    7.48
   1   2  10  231.82    9.94
   1   2  10  227.19    7.50
   1   2  10  226.22   10.72
   1   2  10  217.66   10.12
   1   2  10  213.42    7.67
   1   2  11   34.49    3.01
   1   2  11   35.12    3.01
   1   2  11   27.03    4.57
   1   2  11   32.57    3.14
   1   2  11   34.55    4.84
   1   2  11   30.18    4.59
   1   2  12   39.00    3.21
   1   2  12   38.03    3.08
   1   2  12   36.02    4.81
   1   2  12   36.95    3.08
   1   2  12   44.18    4.99
   1   2  12   41.17    5.23
   1   2  13  178.05    9.25
   1   2  13  167.03    9.11
   1   2  14   -0.87    3.06
   1   2  14   -0.06    1.94
   1   2  14    2.82    3.06
   1   2  15   41.20    2.42
   1   2  15   49.67    2.75
  -1   3  16   27.70    1.89
  -1   3  15   22.35    3.55
  -1   3  15   24.90    2.39
  -1   3  14   38.37    2.99
  -1   3  14   36.54    4.57
  -1   3  13   68.76    3.98
  -1   3  13   67.13    3.86
  -1   3  13   68.00    6.03
  -1   3  12   66.20    3.97
  -1   3  12   69.95    4.05
  -1   3  11    6.81    2.36
  -1   3  11    9.95    2.54
  -1   3  11    7.90    3.78
  -1   3  11    5.27    2.39
  -1   3  11    5.36    3.66
  -1   3  10   73.50    6.02
  -1   3  10   72.80    5.77
  -1   3  10   81.35    4.00
  -1   3  10   77.08    4.04
  -1   3  10   79.01    4.08
  -1   3  10   65.84    5.83
  -1   3   9  203.60    9.61
  -1   3   9  219.79    9.44
  -1   3   9  212.03    9.67
  -1   3   9  215.34    7.28
  -1   3   8  113.20    6.46
  -1   3   8  113.82    6.18
  -1   3   8  112.22    6.64
  -1   3   8  123.28    4.77
  -1   3   8  118.99    5.88
  -1   3   7   61.41    4.33
  -1   3   7   48.21    4.17
  -1   3   7   52.66    3.95
  -1   3   7   51.23    2.59
  -1   3   6  119.57    4.07
  -1   3   6  112.52    3.96
  -1   3   6  126.58    5.42
  -1   3   6  124.28    6.48
  -1   3   5  551.52   16.23
   1   3  -5  542.51   14.27
  -1   3   5  599.05   17.31
   1   3  -5  541.63   15.62
  -1   3   5  557.77   15.54
  -1   3   5  555.52   14.48
   1   3  -4   84.27    3.12
   1   3  -4   86.39    4.45
  -1   3   4   92.60    5.18
  -1   3   4   86.17    3.34
  -1   3   4   85.52    3.50
  -1   3   3  227.06    6.51
   1   3  -3  236.43    6.69
   1   3  -3  242.56    7.92
  -1   3   3  248.80    6.82
  -1   3   3  238.98    6.72
  -1   3   2   37.72    2.24
   1   3  -2   38.39    2.09
   1   3  -2   36.13    3.20
   1   3  -1  312.79    8.16
   1   3  -1  313.48    9.44
  -1   3   0 1080.71   28.33
   1   3   0 1024.43   27.52
   1   3   0 1105.98   27.06
  -1   3  -1  277.17    7.89
  -1   3  -1  288.61    9.28
   1   3   1  290.12    7.84
   1   3   1  284.68    9.62
   1   3   2   45.48    2.38
   1   3   2   41.40    2.25
  -1   3  -2   42.44    2.41
  -1   3  -2   41.92    3.67
   1   3   2   45.83    3.88
   1   3   3  205.15    6.08
   1   3   3  204.68    8.16
  -1   3  -3  209.03    6.11
  -1   3  -3  207.44    7.68
   1   3   3  198.10    6.69
  -1   3  -4  415.85   11.21
   1   3   4  418.11   11.21
   1   3   4  404.48   12.40
   1   3   4  424.85   13.76
   1   3   5  422.39   13.33
   1   3   5  439.01   11.65
   1   3   5  426.19   11.57
  -1   3  -5  431.18   11.65
   1   3   6  102.96    5.51
   1   3   6   96.17    3.72
   1   3   6  101.65    5.98
  -1   3  -6  106.97    3.94
   1   3   7  317.77   11.58
   1   3   7  299.58    8.92
   1   3   7  301.97   11.30
   1   3   7  299.18    8.67
   1   3   7  319.83   11.39
   1   3   8  198.85    6.67
   1   3   8  202.04    9.21
   1   3   8  208.14    9.41
   1   3   8  211.47    9.20
   1   3   9   96.48    4.25
   1   3   9   99.76    6.59
   1   3   9   92.21    6.32
   1   3   9   92.16    6.30
   1   3   9   93.24    6.50
   1   3  10  670.19   21.55
   1   3  10  650.07   20.83
   1   3  10  613.26   17.77
   1   3  10  642.34   18.16
   1   3  10  658.56   21.34
   1   3  10  651.34   21.51
   1   3  10  651.36   17.98
   1   3  11   64.82    3.62
   1   3  11   67.09    3.86
   1   3  11   66.59    5.78
   1   3  11   61.88    5.79
   1   3  11   69.47    4.08
   1   3  12   36.32    3.15
   1   3  12   45.54    4.98
   1   3  12   39.70    4.76
   1   3  12   37.07    3.01
   1   3  13    5.77    3.08
   1   3  13    9.00    2.27
   1   3  13    8.37    2.04
   1   3  14   33.65    2.61
   1   3  15   18.77    1.83
  -1   4  15   49.07    2.50
  -1   4  15   45.99    2.50
  -1   4  15   43.97    3.86
  -1   4  14    9.62    2.03
  -1   4  14    3.79    2.95
  -1   4  14    8.46    2.01
  -1   4  13   80.30    4.02
  -1   4  13   77.64    4.01
  -1   4  13   85.52    6.25
  -1   4  12   -0.84    3.35
  -1   4  12    3.39    2.15
  -1   4  12    2.53    2.27
  -1   4  11   50.73    3.45
  -1   4  11   50.39    3.51
  -1   4  11   47.14    3.30
  -1   4  10    3.81    2.23
  -1   4  10    3.41    3.22
  -1   4  10    4.83    2.33
  -1   4  10    4.43    2.24
  -1   4   9   18.72    4.00
  -1   4   9   18.62    2.50
  -1   4   8   48.02    4.98
  -1   4   8   53.43    3.19
  -1   4   8   53.44    4.89
  -1   4   7   77.30    3.70
  -1   4   7   86.71    5.58
  -1   4   7   90.46    6.50
  -1   4   6  450.76   14.30
  -1   4   6  426.74   15.44
  -1   4   5  444.03   13.78
  -1   4   5  424.14   14.83
  -1   4   5  437.80   11.75
   1   4  -5  409.87   11.45
   1   4  -4    8.12    1.85
  -1   4   4    9.38    3.35
  -1   4   4   10.75    3.30
   1   4  -3   64.27    3.07
  -1   4   3   73.05    4.71
   1   4  -2   11.20    3.20
  -1   4   2   12.10    3.20
   1   4  -2   10.39    1.92
  -1   4   1   86.08    5.01
   1   4  -1   79.72    4.96
   1   4  -1   81.37    3.44
  -1   4   0 1319.72   34.80
   1   4   0 1293.12   32.91
   1   4   0 1332.42   34.77
  -1   4   0 1293.71   33.01
  -1   4  -1   20.44    2.25
   1   4   1   28.21    3.63
   1   4   2  270.77   10.30
   1   4   3  264.62   10.52
  -1   4  -3  278.04   10.00
  -1   4  -4  861.88   23.94
   1   4   4  829.83   21.68
   1   4   4  803.73   24.79
   1   4   5  103.39    4.10
  -1   4  -5  104.18    4.10
   1   4   6   24.80    2.42
   1   4   6   23.57    4.28
  -1   4  -6   24.13    2.51
   1   4   7  102.55    4.20
   1   4   7  100.62    6.70
   1   4   8  281.05    8.46
   1   4   9   28.53    4.65
   1   4   9   32.54    4.50
   1   4   9   31.22    3.00
   1   4  10   13.34    2.56
   1   4  10   15.69    2.59
   1   4  10   13.44    3.68
   1   4  11   26.44    2.90
   1   4  11   26.12    2.75
   1   4  11   29.04    4.37
   1   4  12   12.76    2.34
   1   4  12    9.94    2.18
   1   4  12   11.00    3.56
   1   4  13   62.63    4.91
   1   4  13   69.94    3.46
   1   4  13   62.22    3.17
   1   4  14   50.17    2.66
  -1   5  14   75.17    4.97
  -1   5  14   83.27    3.17
  -1   5  13    0.89    1.72
  -1   5  13    1.59    1.81
  -1   5  13    1.04    1.69
  -1   5  12   27.71    4.23
  -1   5  12   33.08    2.83
  -1   5  12   27.02    2.57
  -1   5  11    1.25    3.17
  -1   5  11    1.36    2.17
  -1   5  11    4.00    3.00
  -1   5  10   51.16    3.58
  -1   5  10   49.14    3.28
  -1   5   9   74.59    3.83
  -1   5   9   74.10    6.33
  -1   5   8  474.39   15.96
  -1   5   8  471.22   17.24
  -1   5   7  267.73   10.67
  -1   5   7  292.04   11.27
  -1   5   6  853.59   27.97
  -1   5   6  906.67   26.27
  -1   5   6  929.89   26.53
   1   5  -5  130.56    7.23
  -1   5   5  135.62    7.25
   1   5  -5  138.17    4.98
  -1   5   5  140.67    8.30
  -1   5   5  138.47    7.30
   1   5  -4  112.76    6.49
   1   5  -4  101.78    4.18
  -1   5   4  106.66    7.10
  -1   5   4  108.87    6.39
  -1   5   3  265.79   10.34
   1   5  -3  270.45   10.31
   1   5  -3  257.58    7.93
  -1   5   3  255.71   11.07
  -1   5   3  266.42   10.30
   1   5  -2   59.50    3.27
  -1   5   2   61.56    5.07
   1   5  -2   67.90    5.11
  -1   5   2   61.57    5.10
  -1   5   1   72.78    5.33
   1   5  -1   78.95    5.36
  -1   5   1   67.53    5.22
  -1   5   1   67.20    3.46
   1   5  -1   62.85    5.33
  -1   5   0   47.69    4.67
   1   5   0   46.62    4.49
   1   5   0   40.56    4.57
   1   5   0   45.16    2.87
  -1   5   0   44.26    2.95
   1   5   1   23.67    4.04
  -1   5  -1   24.69    4.17
   1   5   1   22.80    2.44
  -1   5  -1   25.76    2.53
   1   5   1   20.83    3.93
  -1   5  -2  130.07    4.95
   1   5   2  129.20    4.88
   1   5   2  116.12    7.19
   1   5   2  128.58    6.84
  -1   5  -3  393.71   11.12
   1   5   3  382.90   11.09
  -1   5  -3  398.78   13.74
   1   5   3  389.20   13.52
  -1   5  -4  248.37    7.66
  -1   5  -4  254.82   10.34
   1   5   4  238.83   10.03
   1   5   4  225.87   10.77
   1   5   4  236.17    7.65
   1   5   5  381.50   11.32
  -1   5  -5  389.51   11.23
   1   5   5  415.54   14.18
   1   5   6  753.45   22.48
   1   5   6  715.90   19.41
   1   5   6  690.36   23.21
   1   5   7   84.43    6.35
   1   5   7   86.96    4.13
   1   5   8   41.98    3.20
   1   5   8   43.32    5.25
   1   5   8   47.13    5.03
   1   5   9   24.05    2.67
   1   5  10   39.52    4.61
   1   5  10   42.95    3.25
   1   5  10   40.57    4.99
   1   5  11   38.46    4.68
   1   5  11   44.04    3.10
   1   5  11   49.29    3.10
   1   5  12   30.41    3.90
   1   5  12   25.21    2.32
   1   5  12   26.86    2.40
   1   5  13   52.46    4.00
   1   5  13   47.73    2.52
  -1   6  13    9.55    2.57
  -1   6  13    8.30    1.61
  -1   6  12   25.29    2.33
  -1   6  12   26.62    3.72
  -1   6  11   11.53    2.22
  -1   6  11   14.82    3.61
  -1   6  11    5.28    2.98
  -1   6  10   54.16    3.30
  -1   6  10   48.83    5.20
  -1   6   9   52.67    5.49
  -1   6   8   34.90    3.02
  -1   6   7  291.02    9.19
  -1   6   7  292.47   12.65
  -1   6   7  304.23   12.04
  -1   6   7  280.60   11.56
  -1   6   6  252.85    8.29
  -1   6   6  236.30   12.06
  -1   6   6  267.90   11.10
  -1   6   6  241.96   10.75
   1   6  -5  140.67    5.31
  -1   6   5  142.43    5.68
  -1   6   5  142.27    8.08
  -1   6   5  133.94    8.03
   1   6  -5  147.58    8.05
  -1   6   4  135.90    5.50
   1   6  -4  132.07    5.20
  -1   6   4  131.64    7.81
   1   6  -4  135.45    7.96
  -1   6   4  131.46    7.82
   1   6  -3  163.46    5.88
  -1   6   3  161.37    6.06
   1   6  -3  136.38    8.49
  -1   6   3  148.71    9.32
   1   6  -3  165.16    8.59
  -1   6   3  167.68    8.65
   1   6  -2  156.61    5.77
  -1   6   2  150.76    5.86
   1   6  -2  161.15    8.37
  -1   6   2  156.41    8.43
  -1   6   2  155.69    9.19
  -1   6   1    4.68    4.30
   1   6  -1    8.25    4.15
   1   6  -1    7.03    4.18
  -1   6   1    8.93    2.66
   1   6  -1   10.82    2.61
  -1   6   0  252.12    8.16
   1   6   0  250.12    8.20
   1   6   0  265.83   10.86
  -1   6   0  254.27   10.98
  -1   6  -1   83.09    4.24
  -1   6  -1   83.08    6.58
   1   6   1   68.83    6.45
  -1   6  -2   35.34    5.36
  -1   6  -2   36.40    3.17
   1   6   2   33.45    4.82
   1   6   2   29.07    5.07
  -1   6  -3  104.30    4.69
   1   6   3  107.19    7.11
  -1   6  -3   92.78    6.95
  -1   6  -4  151.72    5.78
   1   6   4  151.93    8.37
  -1   6  -5  483.19   13.73
   1   6   5  487.21   17.03
   1   6   6  215.83   11.07
   1   6   6  249.85   10.79
   1   6   7  113.71    7.00
   1   6   8   86.50    6.72
   1   6   8   92.88    6.44
   1   6   9    7.74    3.44
   1   6   9    7.17    2.25
   1   6   9   11.33    3.84
   1   6  10   28.28    2.59
   1   6  10   19.53    3.50
   1   6  10   25.23    3.87
   1   6  11   35.48    4.06
   1   6  11   38.74    2.61
   1   6  12   21.28    2.86
   1   6  12   20.95    1.83
  -1   7  12   13.85    1.48
  -1   7  11   57.31    4.35
  -1   7  11   63.33    2.98
  -1   7  10   33.62    3.95
  -1   7  10   29.94    2.48
  -1   7   9  101.01    6.40
  -1   7   9   93.46    4.26
  -1   7   8   48.51    4.95
  -1   7   8   50.12    3.11
  -1   7   7   37.91    4.76
  -1   7   7   36.72    4.81
  -1   7   6   33.25    3.15
  -1   7   6   32.82    4.54
  -1   7   5   57.67    3.74
  -1   7   5   55.21    5.90
  -1   7   5   50.49    6.29
  -1   7   4   88.16    4.45
   1   7  -4   77.72    4.01
   1   7  -4   71.25    6.48
  -1   7   4   76.45    6.77
  -1   7   4   65.10    6.95
   1   7  -3    1.07    2.49
  -1   7   3    3.03    2.66
  -1   7   3   -3.79    4.78
   1   7  -3   -1.30    4.66
  -1   7   3    3.38    4.19
   1   7  -2   -3.03    4.98
  -1   7   2    3.46    4.71
  -1   7   2    1.59    2.69
   1   7  -2    4.58    2.59
  -1   7   2   -1.56    4.70
   1   7  -2    3.89    4.35
  -1   7   1  189.32    6.90
   1   7  -1  193.15    6.85
  -1   7   1  170.47   10.43
   1   7  -1  187.05    9.83
  -1   7   1  193.70   10.04
   1   7   0  103.52    4.96
  -1   7   0  109.68    5.02
  -1   7   0  111.54    7.81
   1   7   0  116.14    7.91
  -1   7   0  100.33    8.23
  -1   7  -1   48.98    3.72
   1   7   1   47.15    3.67
   1   7   1   41.75    5.87
  -1   7  -1   49.94    6.23
  -1   7  -1   36.33    5.89
   1   7   1   42.97    5.98
  -1   7  -2   75.89    4.22
   1   7   2   74.47    4.30
   1   7   2   60.26    6.66
  -1   7  -2   66.27    6.99
  -1   7  -2   71.04    6.81
   1   7   2   61.49    6.37
  -1   7  -3  120.94    5.09
   1   7   3  111.18    5.19
   1   7   3  108.59    7.57
   1   7   4  160.68    8.90
   1   7   4  172.38    6.49
  -1   7  -4  170.71    6.27
   1   7   5   77.66    4.18
  -1   7  -5   69.72    3.82
   1   7   5   71.04    6.22
   1   7   5   61.23    6.33
   1   7   5   72.54    6.25
   1   7   6    4.26    3.78
   1   7   6    6.26    4.01
   1   7   7   91.94    6.13
   1   7   7  102.04    4.41
   1   7   7   92.91    6.61
   1   7   8    3.66    2.08
   1   7   8    3.33    3.05
   1   7   9   13.47    3.17
   1   7   9   12.80    2.07
   1   7  10   91.59    3.68
   1   7  10   93.02    5.34
   1   7  11    4.60    1.28
  -1   8  10    4.32    1.15
  -1   8   9   57.78    2.65
  -1   8   9   59.09    4.06
  -1   8   8   11.72    1.84
  -1   8   8    9.66    2.67
  -1   8   8   12.31    1.80
  -1   8   7    7.48    2.05
  -1   8   7    7.29    1.79
  -1   8   7    8.27    2.84
  -1   8   6   11.60    2.26
  -1   8   6    9.44    2.93
  -1   8   6   13.56    3.89
  -1   8   5   14.52    2.48
  -1   8   5    7.93    2.95
  -1   8   5    8.20    3.98
  -1   8   4   13.67    2.63
  -1   8   4   11.78    4.33
   1   8  -3   20.86    2.65
  -1   8   3   26.78    4.97
   1   8  -3   19.13    4.80
  -1   8   3   16.74    4.73
   1   8  -2   11.55    4.62
  -1   8   2    5.77    4.43
  -1   8   1   94.34    7.70
  -1   8   0   57.10    6.45
  -1   8  -1    1.82    4.22
   1   8   2    7.28    4.30
   1   8   3   30.70    4.82
  -1   8  -3   30.45    2.92
   1   8   3   26.96    2.99
   1   8   4   10.99    4.14
   1   8   4   13.61    2.53
  -1   8  -4   10.47    2.39
   1   8   4   11.31    4.11
   1   8   5   22.49    3.76
   1   8   5   25.60    4.34
   1   8   5   32.06    2.76
   1   8   5   26.67    4.57
   1   8   6   38.00    2.68
   1   8   6   29.48    3.93
   1   8   6   33.51    4.16
   1   8   7    3.08    1.79
   1   8   7    1.28    2.53
   1   8   8   52.21    2.47
   1   8   8   59.57    2.73
   1   8   8   55.94    4.00
   1   8   9   31.58    1.81
  -1   9   6   97.41    3.37
  -1   9   5   95.07    3.57
  -1   9   4   50.43    2.73
  -1   9   3   15.83    2.16
   1   9  -3   11.46    1.86
  -1   9   2    8.10    2.11
   1   9  -2    5.98    1.90
  -1   9   1   32.96    2.61
   1   9  -1   32.95    2.52
  -1   9   0    0.66    2.02
   1   9   0    2.56    2.03
   1   9   0    2.31    3.53
   1   9   1   46.10    2.87
  -1   9  -1   48.45    2.82
   1   9   1   43.51    4.65
  -1   9  -2    9.38    2.01
   1   9   2    8.25    2.08
   1   9   2    5.84    3.37
   1   9   3   31.72    2.35
   1   9   3   29.30    3.90
  -1   9  -3   26.76    2.19
   1   9   4   25.64    2.13
   1   9   5   36.42    1.92
   1   9   5   47.95    2.29
   1   9   6   47.09    2.04
   2  -9  -6   36.55    2.27
  -2  -9   5    4.28    2.50
   2  -9  -5    5.43    1.74
   2  -9  -5    0.90    3.00
   2  -9  -4   15.99    2.15
   2  -9  -4   22.29    4.08
  -2  -9   3   10.03    3.39
   2  -9  -3   11.62    3.79
  -2  -9   2    6.11    3.30
   2  -9  -2    4.38    2.07
   2  -9  -2    3.93    3.35
  -2  -9   2    1.76    3.26
  -2  -9   1    2.21    3.14
   2  -9  -1    1.19    1.95
  -2  -9   1    0.18    3.34
   2  -9  -1    1.11    3.33
  -2  -9   0    2.20    1.72
  -2  -9   0    1.48    3.53
   2  -9   0    7.91    3.59
  -2  -9  -1   26.54    2.35
  -2  -9  -1   20.95    4.18
   2  -9   1   20.06    3.77
  -2  -9  -2    2.50    1.73
   2  -9   2    0.57    2.77
   2  -9   2   -0.23    2.65
  -2  -9  -2   -0.71    3.51
  -2  -9  -3    2.95    1.67
  -2  -9  -3    0.33    3.11
  -2  -9  -4   56.00    2.84
   2  -9   4   67.43    2.56
  -2  -9  -5   54.69    2.52
  -2  -8  10   70.01    2.60
  -2  -8   9    5.59    2.54
   2  -8  -9    4.32    1.66
   2  -8  -8   30.85    2.61
   2  -8  -8   23.05    4.11
   2  -8  -7   12.51    2.41
   2  -8  -7    8.43    4.24
  -2  -8   7   17.15    3.65
   2  -8  -6   46.56    3.50
  -2  -8   6   54.18    5.22
   2  -8  -5   16.30    2.81
   2  -8  -5   18.80    5.06
  -2  -8   5   17.14    4.24
   2  -8  -4   24.07    3.03
  -2  -8   4   26.39    4.85
   2  -8  -4   31.93    5.69
  -2  -8   3   30.34    5.44
   2  -8  -3   34.19    5.76
  -2  -8   2    5.80    2.30
  -2  -8   2    8.27    4.11
   2  -8  -2    7.98    4.92
  -2  -8   2   10.22    4.62
   2  -8  -1   48.25    6.44
  -2  -8   1   57.02    5.95
   2  -8   0   76.44    7.54
   2  -8   1   18.26    2.78
   2  -8   1   21.30    5.14
  -2  -8  -2  116.86    5.38
   2  -8   2  115.89    8.23
  -2  -8  -3   19.13    2.82
   2  -8   3   12.69    4.21
   2  -8   4   62.14    5.60
  -2  -8  -4   62.28    3.95
   2  -8   4   74.06    3.84
   2  -8   4   68.00    5.58
  -2  -8  -5   13.81    2.57
  -2  -8  -5   11.51    3.86
   2  -8   5   12.00    3.19
   2  -8   5   15.53    3.64
   2  -8   5   18.53    2.43
   2  -8   6  103.17    6.04
   2  -8   6   97.32    4.00
   2  -8   7   11.02    1.81
   2  -8   7    9.79    2.75
  -2  -8  -7   10.32    2.09
   2  -8   8   79.89    2.90
  -2  -8  -8   59.29    2.94
  -2  -7  12   61.28    2.34
  -2  -7  12   63.14    2.62
  -2  -7  11   27.78    2.06
  -2  -7  11   26.38    3.36
  -2  -7  11   24.29    3.22
  -2  -7  10   72.96    5.09
   2  -7 -10   62.49    3.47
  -2  -7   9   29.26    2.59
  -2  -7   9   31.19    4.23
   2  -7  -9   26.28    2.92
   2  -7  -8    5.94    2.65
  -2  -7   8    9.05    3.79
  -2  -7   8   10.32    2.31
  -2  -7   8    6.93    3.43
  -2  -7   7    0.56    3.34
  -2  -7   7    2.92    3.85
   2  -7  -7    1.73    2.62
   2  -7  -6   80.91    4.88
  -2  -7   6   88.85    6.72
  -2  -7   6   79.68    6.96
  -2  -7   6   93.49    4.46
  -2  -7   5    3.50    3.85
  -2  -7   5    8.75    2.43
   2  -7  -5    4.53    2.80
   2  -7  -4   38.33    3.77
  -2  -7   3   45.97    3.56
   2  -7  -3   51.77    4.04
  -2  -7   2    4.45    2.57
   2  -7  -2    1.09    2.66
   2  -7  -1  149.25   10.47
   2  -7  -1  154.73    6.66
  -2  -7   1  153.65    6.54
  -2  -7   0   46.83    3.96
   2  -7   0   47.25    3.87
   2  -7   0   42.13    6.59
  -2  -7  -1  285.04    9.84
   2  -7   1  273.84    9.63
   2  -7   1  292.00   14.26
   2  -7   2   61.27    3.97
  -2  -7  -2   59.33    4.20
  -2  -7  -3   25.56    3.31
   2  -7   4   13.59    4.68
  -2  -7  -4    4.96    2.71
  -2  -7  -5   51.45    3.88
   2  -7   5   40.35    5.38
   2  -7   5   51.75    5.87
   2  -7   5   52.87    5.70
   2  -7   6   13.37    4.09
   2  -7   6    9.48    3.47
   2  -7   7   22.58    4.20
   2  -7   7   24.64    2.74
  -2  -7  -7   23.00    2.95
  -2  -7  -7   21.35    4.72
   2  -7   8   33.38    4.36
  -2  -7  -8   33.70    4.77
   2  -7   8   33.23    2.76
  -2  -7  -8   31.14    2.95
  -2  -7  -9   11.51    2.13
   2  -7   9   14.43    1.97
  -2  -7 -10    7.60    1.72
  -2  -6  14   20.90    1.56
  -2  -6  13  164.52    5.07
  -2  -6  13  186.99    7.29
  -2  -6  12    1.63    1.69
  -2  -6  12    2.31    2.83
  -2  -6  12    3.09    2.80
  -2  -6  11   95.00    6.19
  -2  -6  11  104.92    4.36
   2  -6 -10    6.74    2.56
  -2  -6  10    0.18    3.37
   2  -6  -9   15.48    3.00
  -2  -6   9   13.24    4.25
  -2  -6   9   13.21    4.22
  -2  -6   9   17.44    2.69
  -2  -6   8   70.90    4.09
   2  -6  -8   64.48    4.36
  -2  -6   7   12.66    4.53
   2  -6  -7   14.26    2.89
  -2  -6   7   17.08    2.79
  -2  -6   7   16.78    4.42
  -2  -6   6   14.87    4.32
  -2  -6   6    9.99    4.49
   2  -6  -6   10.51    2.89
  -2  -6   6   15.07    2.78
  -2  -6   6   15.88    4.45
  -2  -6   5   12.22    4.51
  -2  -6   5   14.83    4.27
  -2  -6   5   12.01    2.64
   2  -6  -5   14.86    3.05
  -2  -6   4  250.64   10.56
  -2  -6   4  243.44   10.73
   2  -6  -4  223.05    8.03
  -2  -6   3   24.88    2.83
   2  -6  -3   31.22    3.35
   2  -6  -2   70.97    4.23
  -2  -6   2   61.14    3.93
  -2  -6   1   55.82    3.74
   2  -6  -1   59.19    3.94
  -2  -6   0  137.23    5.88
   2  -6   0  142.02    6.00
  -2  -6  -1  158.33    6.43
   2  -6   1  160.93   10.02
   2  -6   1  157.41    6.41
  -2  -6  -2   35.94    3.41
   2  -6   2   26.07    5.45
   2  -6   2   31.88    3.23
   2  -6   3   47.76    3.66
   2  -6   3   51.81    6.47
  -2  -6  -3   54.09    3.93
   2  -6   4  134.63    9.04
  -2  -6  -4  155.74    6.55
   2  -6   5   12.95    4.64
   2  -6   5   14.26    4.53
  -2  -6  -5    8.47    2.86
  -2  -6  -6   28.78    3.41
   2  -6   6   28.75    2.94
   2  -6   7   47.57    3.41
   2  -6   7   54.35    5.94
  -2  -6  -7   50.39    3.97
   2  -6   7   56.85    3.89
  -2  -6  -8   76.73    7.24
   2  -6   8   77.27    6.53
  -2  -6  -9   17.24    2.77
   2  -6   9   19.10    2.40
   2  -6   9   17.69    3.83
  -2  -6  -9   17.59    4.62
   2  -6   9   19.63    2.59
   2  -6  10   20.80    2.17
   2  -6  10   21.29    2.35
  -2  -6 -10   17.54    2.49
  -2  -6 -10   16.44    4.25
   2  -6  11   51.64    2.51
   2  -6  11   53.83    4.10
  -2  -5  15   70.20    2.73
  -2  -5  14   34.68    1.99
  -2  -5  14   41.07    3.77
  -2  -5  14   33.65    2.35
  -2  -5  14   35.16    2.44
  -2  -5  13   44.23    4.21
  -2  -5  13   50.36    2.76
  -2  -5  13   42.69    4.54
  -2  -5  13   46.58    2.94
  -2  -5  12  163.98    8.27
  -2  -5  12  169.75    5.94
  -2  -5  12  163.57    8.57
  -2  -5  12  159.77    6.00
  -2  -5  11   86.55    4.22
  -2  -5  11   74.21    6.29
  -2  -5  11   79.06    4.18
  -2  -5  10  227.93    7.84
  -2  -5  10  228.98    7.67
  -2  -5  10  217.74    7.41
   2  -5 -10  201.50    7.81
  -2  -5   9    1.89    3.91
  -2  -5   9    1.49    3.80
  -2  -5   9    3.56    2.47
   2  -5  -9    1.79    2.46
  -2  -5   9    4.22    2.56
  -2  -5   9    1.40    2.22
  -2  -5   8   61.46    3.94
   2  -5  -8   53.63    3.90
  -2  -5   8   62.80    6.13
  -2  -5   8   62.88    3.63
  -2  -5   8   65.93    6.07
  -2  -5   7  105.22    4.90
  -2  -5   7  113.43    7.69
  -2  -5   7  111.16    7.33
  -2  -5   7  109.10    7.04
   2  -5  -7  101.30    5.06
  -2  -5   6    7.11    2.40
  -2  -5   6    6.37    3.99
  -2  -5   6    2.03    3.45
  -2  -5   6    9.59    4.14
   2  -5  -6    7.35    2.50
  -2  -5   5  187.47    9.14
  -2  -5   5  181.62    8.90
   2  -5  -5  164.88    6.53
  -2  -5   5  186.95    8.89
  -2  -5   4   54.23    3.20
   2  -5  -4   60.21    3.60
  -2  -5   4   60.91    5.44
  -2  -5   4   66.69    5.81
  -2  -5   3  120.42    6.79
   2  -5  -3  110.24    4.86
  -2  -5   3  113.30    4.69
   2  -5  -2  345.91   10.33
  -2  -5   2  320.14    9.92
  -2  -5   1  282.83    9.17
   2  -5  -1  300.71    9.43
  -2  -5   0   59.04    3.48
   2  -5   0   60.03    3.55
   2  -5   1    6.71    2.14
  -2  -5  -1    3.52    2.14
   2  -5   1    7.13    4.19
  -2  -5  -2  223.57    7.82
   2  -5   2  225.11    7.69
   2  -5   2  225.98   10.94
   2  -5   3   41.21    5.47
   2  -5   3   49.91    5.40
   2  -5   4  280.63   12.65
   2  -5   4  283.08    8.96
   2  -5   5  124.51    8.09
   2  -5   6   54.43    5.47
   2  -5   6   49.35    5.59
   2  -5   7   98.00    6.72
   2  -5   7  106.07    5.08
   2  -5   7  121.72    5.44
   2  -5   7  116.99    8.01
   2  -5   8  166.15    6.63
   2  -5   8  164.87    6.47
  -2  -5  -8  169.33   10.44
   2  -5   9  318.00   10.20
   2  -5   9  343.08   13.68
   2  -5   9  318.52   10.17
  -2  -5  -9  297.64   14.37
   2  -5  10   45.20    4.94
  -2  -5 -10   34.74    5.48
  -2  -5 -10   34.72    3.28
  -2  -5 -11   74.12    3.95
  -2  -5 -11   74.42    6.66
   2  -5  11   86.83    3.90
   2  -5  12   46.01    2.63
   2  -5  12   42.87    3.77
   2  -5  13   26.06    1.83
  -2  -4  16    3.58    1.26
  -2  -4  16    4.24    1.17
  -2  -4  15   44.83    3.87
  -2  -4  15   40.78    2.52
  -2  -4  15   39.96    2.59
  -2  -4  14   67.93    3.14
  -2  -4  14   67.44    3.53
  -2  -4  14   62.75    3.53
  -2  -4  14   66.97    5.22
  -2  -4  13  214.49    7.01
  -2  -4  13  201.12    9.37
  -2  -4  13  212.97    9.88
  -2  -4  12   45.96    5.35
  -2  -4  12   49.23    3.31
  -2  -4  12   44.18    5.10
  -2  -4  12   46.40    3.46
  -2  -4  11    9.89    2.62
  -2  -4  11    9.84    4.05
  -2  -4  11   11.22    2.66
  -2  -4  11   11.75    2.55
  -2  -4  11    9.66    2.56
  -2  -4  10   79.66    4.41
   2  -4 -10   75.34    4.24
  -2  -4  10   90.01    4.33
  -2  -4  10   83.93    4.35
  -2  -4  10   76.22    6.55
  -2  -4   9   65.86    5.93
  -2  -4   9   60.19    5.73
  -2  -4   9   56.17    3.73
   2  -4  -9   54.56    3.67
  -2  -4   9   59.28    3.68
  -2  -4   9   63.13    3.76
  -2  -4   8  238.39    7.64
   2  -4  -8  224.04    7.83
  -2  -4   8  235.24   10.52
  -2  -4   8  219.64    7.62
  -2  -4   8  227.72    7.77
  -2  -4   8  237.58   10.56
  -2  -4   7   -0.44    3.42
  -2  -4   7    2.56    3.14
  -2  -4   7    2.45    2.01
   2  -4  -7    1.17    2.09
  -2  -4   7    1.79    2.07
  -2  -4   7    1.41    3.65
  -2  -4   7    1.51    1.94
  -2  -4   6  127.36    7.37
  -2  -4   6  126.46    6.89
  -2  -4   6  135.76    7.08
  -2  -4   6  124.23    7.15
   2  -4  -6  116.47    4.88
  -2  -4   6  118.53    4.87
  -2  -4   6  126.19    4.66
  -2  -4   5   31.02    4.32
  -2  -4   5   30.37    2.23
  -2  -4   5   23.60    3.71
   2  -4  -5   26.68    2.47
  -2  -4   5   25.59    4.12
  -2  -4   5   28.14    2.18
  -2  -4   4   48.48    2.64
  -2  -4   4   52.63    2.52
   2  -4  -3  220.85    8.59
  -2  -4   3  188.60    6.13
  -2  -4   2  199.80    6.45
   2  -4  -2  235.63    8.71
  -2  -4   1  160.06    5.55
   2  -4  -1  196.23    7.70
   2  -4   0  767.07   22.06
   2  -4   1   82.23    5.42
   2  -4   2  410.49   14.91
  -2  -4  -2  415.89   12.41
   2  -4   3   26.72    4.12
   2  -4   3   32.42    4.22
  -2  -4  -3   28.70    2.73
   2  -4   4   54.32    5.11
  -2  -4  -4   52.91    3.46
   2  -4   4   55.99    4.78
   2  -4   5  197.73    9.60
   2  -4   5  211.86    6.64
  -2  -4  -5  202.38    7.45
   2  -4   5  201.74    8.55
   2  -4   6  523.92   17.48
   2  -4   6  539.23   18.44
  -2  -4  -6  545.91   15.87
  -2  -4  -7  314.88   10.52
   2  -4   7  321.42   13.24
   2  -4   7  310.43   11.84
   2  -4   8   16.98    2.79
  -2  -4  -8   16.06    2.89
   2  -4   8   14.31    4.32
   2  -4   8   14.47    2.82
   2  -4   9  139.50    5.79
   2  -4   9  152.12    8.72
  -2  -4  -9  131.13    6.07
   2  -4   9  133.76    5.75
  -2  -4  -9  132.30    9.23
  -2  -4 -10   52.59    6.53
   2  -4  10   61.11    3.92
   2  -4  10   63.66    3.80
   2  -4  10   70.14    6.21
  -2  -4 -11    7.40    4.27
   2  -4  12  123.20    4.80
   2  -4  12  115.67    6.33
   2  -4  13   21.22    1.89
   2  -4  13   22.96    2.19
   2  -4  13   18.77    2.77
   2  -4  14   18.62    1.67
  -2  -3  16   40.57    2.47
  -2  -3  16   44.18    2.26
  -2  -3  15   33.84    4.07
  -2  -3  15   29.63    2.53
  -2  -3  15   31.70    2.70
  -2  -3  15   34.56    2.65
  -2  -3  14  112.45    4.73
  -2  -3  14  107.51    4.29
  -2  -3  14   94.47    4.57
  -2  -3  14  102.69    4.71
  -2  -3  14  107.90    6.82
  -2  -3  13   17.37    4.08
  -2  -3  13   16.37    2.82
  -2  -3  13   16.60    4.16
  -2  -3  13   19.36    2.56
  -2  -3  12  133.27    5.33
  -2  -3  12  127.52    7.84
  -2  -3  12  125.55    5.25
  -2  -3  12  114.34    7.87
  -2  -3  12  120.04    5.49
  -2  -3  11   73.25    4.29
  -2  -3  11   77.18    5.90
  -2  -3  11   89.44    4.37
  -2  -3  11   82.05    4.32
  -2  -3  11   81.46    4.41
  -2  -3  11   83.40    6.55
  -2  -3  10  274.23    9.17
  -2  -3  10  291.78    9.37
  -2  -3  10  260.51   11.20
  -2  -3  10  292.26    9.12
  -2  -3  10  297.02    9.36
  -2  -3  10  315.82   12.36
   2  -3  -9  145.46    5.57
  -2  -3   9  155.06    5.77
  -2  -3   9  149.27    5.70
  -2  -3   9  145.97    5.63
  -2  -3   9  151.79    8.13
  -2  -3   9  149.41    5.84
  -2  -3   9  138.17    7.25
  -2  -3   9  165.81    8.27
  -2  -3   9  144.84    5.71
  -2  -3   8  158.92    5.79
  -2  -3   8  158.12    7.95
  -2  -3   8  150.50    5.63
  -2  -3   8  152.67    5.63
  -2  -3   8  165.32    8.02
  -2  -3   8  156.74    5.73
  -2  -3   7  219.57    9.18
  -2  -3   7  204.78    6.78
  -2  -3   7  218.71    6.85
  -2  -3   7  216.91    8.95
  -2  -3   7  209.79    6.93
  -2  -3   7  222.40    9.25
   2  -3  -6  143.30    5.07
  -2  -3   6  148.23    6.97
  -2  -3   6  149.31    5.05
  -2  -3   6  148.72    7.01
  -2  -3   6  141.38    5.03
  -2  -3   6  149.46    5.03
  -2  -3   6  148.81    7.44
  -2  -3   6  143.24    7.09
  -2  -3   5  173.40    7.38
  -2  -3   5  170.12    5.27
   2  -3  -5  173.70    5.47
  -2  -3   5  169.93    5.63
  -2  -3   5  173.64    7.32
  -2  -3   5  163.62    5.36
  -2  -3   5  174.21    5.29
  -2  -3   4  212.49    8.24
   2  -3  -4  230.04    8.16
  -2  -3   4  189.03    5.90
  -2  -3   4  197.83    5.84
  -2  -3   4  215.83    8.20
   2  -3  -4  209.98    6.31
  -2  -3   4  204.64    6.37
  -2  -3   4  207.62    6.01
  -2  -3   4  208.76    6.03
  -2  -3   4  216.71    7.79
  -2  -3   3  499.76   13.86
  -2  -3   3  482.38   12.33
  -2  -3   3  465.69   12.51
  -2  -3   3  458.78   12.14
  -2  -3   3  451.81   12.36
   2  -3  -3  498.41   14.20
   2  -3  -3  477.59   12.67
  -2  -3   3  470.71   12.21
  -2  -3   2  456.41   11.98
   2  -3  -2  500.99   14.12
  -2  -3   2  484.15   13.32
  -2  -3   2  463.15   12.43
  -2  -3   2  478.84   12.23
   2  -3  -2  484.12   12.65
   2  -3  -1   79.70    4.60
  -2  -3   1   78.00    3.24
   2  -3  -1   85.94    3.23
  -2  -3   1   73.81    3.34
   2  -3   0   53.91    4.05
  -2  -3   0   49.66    2.69
   2  -3   0   48.99    2.54
  -2  -3   0   51.88    2.59
  -2  -3  -1  461.91   12.74
   2  -3   1  454.23   12.18
   2  -3   1  490.75   14.00
   2  -3   1  489.28   12.68
   2  -3   2  700.04   19.16
   2  -3   2  725.29   21.48
  -2  -3  -2  726.83   19.16
   2  -3   2  761.86   19.11
  -2  -3  -3  506.07   13.92
   2  -3   3  487.94   13.59
   2  -3   3  537.24   14.65
   2  -3   3  529.72   16.36
   2  -3   4  196.28    7.51
   2  -3   4  199.43    8.65
   2  -3   4  205.18    6.24
   2  -3   5  142.73    7.32
   2  -3   5  136.62    6.62
   2  -3   5  151.13    6.43
   2  -3   5  144.54    4.83
  -2  -3  -5  140.42    5.33
   2  -3   5  151.40    6.69
   2  -3   6  579.77   15.86
   2  -3   6  556.74   17.54
   2  -3   6  602.22   18.35
  -2  -3  -6  580.70   16.24
  -2  -3  -7  415.47   12.43
   2  -3   7  411.85   12.07
   2  -3   7  426.96   15.15
   2  -3   7  398.02   13.57
   2  -3   7  420.11   12.33
   2  -3   7  413.81   14.77
  -2  -3  -7  459.19   16.61
   2  -3   8   27.89    2.90
  -2  -3  -8   23.64    2.73
   2  -3   8   25.66    2.49
   2  -3   8   26.80    2.91
   2  -3   8   24.07    4.25
  -2  -3  -8   20.13    4.79
   2  -3   8   24.18    4.27
  -2  -3  -9    2.49    2.33
   2  -3   9    3.46    2.28
   2  -3   9    0.68    1.95
   2  -3   9    1.20    3.43
   2  -3   9    3.00    2.51
  -2  -3 -10  184.64    7.14
  -2  -3 -10  179.75   10.76
   2  -3  10  181.24    9.88
   2  -3  10  183.09    6.70
   2  -3  10  185.30    6.98
   2  -3  10  179.28    6.77
   2  -3  11   56.03    3.50
   2  -3  11   59.78    3.80
   2  -3  11   48.13    5.65
   2  -3  12    6.59    3.35
   2  -3  12    6.41    3.45
   2  -3  12    7.39    3.09
   2  -3  13    9.37    2.16
   2  -3  13    9.50    2.77
   2  -3  14   62.98    3.00
   2  -3  15   11.74    1.28
  -2  -2  17    8.50    1.48
  -2  -2  17   10.28    1.55
  -2  -2  16    9.60    1.91
  -2  -2  16    8.72    2.05
  -2  -2  16   13.87    1.86
  -2  -2  15   98.03    4.42
  -2  -2  15   85.69    4.20
  -2  -2  15   91.86    4.35
  -2  -2  14   29.77    3.05
  -2  -2  14   40.08    4.92
  -2  -2  13  139.59    6.06
  -2  -2  13  141.67    6.01
  -2  -2  13  154.60    6.09
  -2  -2  13  134.38    8.17
  -2  -2  13  159.76    5.78
  -2  -2  12   20.69    2.72
  -2  -2  12   19.47    4.35
  -2  -2  12   17.95    4.04
  -2  -2  12   24.00    3.19
  -2  -2  12   12.51    4.21
  -2  -2  12   16.44    4.18
  -2  -2  12   17.92    2.95
  -2  -2  11   41.07    3.36
  -2  -2  11   38.41    5.18
  -2  -2  11   37.42    4.75
  -2  -2  11   41.90    3.19
  -2  -2  11   43.03    5.04
  -2  -2  11   36.32    3.35
  -2  -2  10   80.12    4.05
  -2  -2  10   72.18    6.37
  -2  -2  10   85.67    4.01
  -2  -2  10   71.30    3.99
  -2  -2  10   77.52    4.30
  -2  -2  10   75.55    4.04
  -2  -2  10   84.63    6.05
  -2  -2  10   76.41    5.71
  -2  -2   9  150.85    5.52
  -2  -2   9  161.02    7.70
  -2  -2   9  146.59    5.51
  -2  -2   9  138.53    7.96
  -2  -2   9  146.71    5.45
  -2  -2   9  141.46    8.13
  -2  -2   9  145.18    7.37
  -2  -2   9  136.99    5.44
  -2  -2   9  149.52    5.80
  -2  -2   9  146.30    5.65
  -2  -2   8  249.98    9.93
  -2  -2   8  245.19    8.02
  -2  -2   8  240.82    7.96
  -2  -2   8  253.94    9.66
  -2  -2   8  242.89    7.72
  -2  -2   8  251.00    7.75
  -2  -2   8  259.93    7.78
  -2  -2   8  233.95   10.21
  -2  -2   8  247.80    8.22
  -2  -2   8  241.56    7.73
  -2  -2   8  245.28    7.81
  -2  -2   8  281.32   10.17
  -2  -2   8  243.44   10.30
  -2  -2   7  526.95   15.91
  -2  -2   7  586.78   16.98
  -2  -2   7  540.15   17.23
  -2  -2   7  523.36   14.55
  -2  -2   7  544.54   16.33
  -2  -2   7  532.07   14.62
  -2  -2   7  596.61   17.07
  -2  -2   7  520.17   14.53
  -2  -2   7  549.99   17.28
  -2  -2   6   21.80    2.15
  -2  -2   6   25.59    2.57
  -2  -2   6   25.66    2.83
  -2  -2   6   27.10    3.41
  -2  -2   6   27.05    2.88
  -2  -2   6   24.47    3.33
  -2  -2   6   27.11    3.72
  -2  -2   6   25.07    3.48
  -2  -2   6   23.98    3.64
  -2  -2   6   19.40    3.02
  -2  -2   6   24.76    2.23
  -2  -2   6   24.98    3.90
  -2  -2   6   22.98    2.54
  -2  -2   6   24.47    2.21
  -2  -2   6   28.10    3.57
  -2  -2   5  573.78   16.63
  -2  -2   5  555.12   16.58
  -2  -2   5  568.72   15.09
  -2  -2   5  494.95   15.06
  -2  -2   5  556.45   14.70
  -2  -2   5  573.66   14.86
  -2  -2   5  553.30   15.65
  -2  -2   5  546.81   14.27
  -2  -2   5  587.12   16.82
  -2  -2   5  581.80   14.70
  -2  -2   5  557.41   15.06
  -2  -2   5  565.38   14.77
  -2  -2   5  568.28   14.69
  -2  -2   5  571.79   16.98
  -2  -2   4 3650.44   89.34
  -2  -2   4 3691.08   89.34
  -2  -2   4 3657.45   89.70
  -2  -2   4 3697.60   90.95
  -2  -2   4 3666.52   89.43
  -2  -2   4 3282.50   89.01
  -2  -2   4 3747.68   91.53
  -2  -2   4 3691.71   90.90
  -2  -2   4 3817.03   91.04
  -2  -2   4 3657.87   89.75
   2  -2  -4 3762.56   90.38
  -2  -2   4 3807.37   91.31
   2  -2  -4 3747.97   89.40
  -2  -2   4 3715.04   91.10
  -2  -2   4 3606.84   90.00
  -2  -2   4 3716.06   89.46
  -2  -2   4 3666.15   89.46
  -2  -2   4 3572.19   89.05
  -2  -2   3   40.71    3.62
  -2  -2   3   40.58    1.93
   2  -2  -3   48.20    2.12
  -2  -2   3   45.47    3.51
  -2  -2   3   43.86    2.98
  -2  -2   3   38.13    1.74
  -2  -2   3   42.23    2.04
  -2  -2   3   42.08    1.94
  -2  -2   3   41.05    2.32
  -2  -2   3   40.89    2.23
  -2  -2   3   40.30    2.09
   2  -2  -3   37.64    3.40
  -2  -2   3   38.86    2.71
  -2  -2   2  554.79   14.71
  -2  -2   2  588.27   16.06
  -2  -2   2  577.93   15.36
   2  -2  -2  556.24   15.54
  -2  -2   2  584.40   15.49
  -2  -2   2  571.87   14.37
  -2  -2   2  547.87   14.24
  -2  -2   2  553.97   14.53
   2  -2  -2  592.30   14.59
   2  -2  -1 1327.73   31.33
  -2  -2   1 1220.53   30.78
  -2  -2   1 1277.00   32.36
  -2  -2   1 1255.18   31.63
  -2  -2   1 1255.73   31.31
  -2  -2   0 2281.95   58.89
  -2  -2   0 2422.56   59.78
   2  -2   0 2516.29   59.14
   2  -2   0 2484.26   60.15
  -2  -2   0 2347.68   59.11
  -2  -2  -1  221.32    6.50
   2  -2   1  236.39    7.37
   2  -2   1  224.78    7.98
   2  -2   1  208.17    6.19
  -2  -2  -1  224.54    6.36
   2  -2   1  226.22    6.32
   2  -2   2 2170.59   50.90
  -2  -2  -2 2215.08   49.86
   2  -2   2 2050.19   49.62
   2  -2   2 2129.65   51.73
   2  -2   2 2019.83   49.01
   2  -2   3 1032.26   26.23
   2  -2   3 1102.19   28.01
   2  -2   3 1148.06   28.15
   2  -2   3 1110.41   26.71
   2  -2   3  996.60   26.19
  -2  -2  -3 1153.16   27.04
   2  -2   3 1086.63   28.87
   2  -2   4  424.14   12.46
  -2  -2  -4  455.58   11.57
   2  -2   4  410.26   10.79
   2  -2   4  426.70   12.44
   2  -2   4  454.39   12.95
   2  -2   4  437.30   11.15
  -2  -2  -5  311.02    8.77
   2  -2   5  273.82    8.02
   2  -2   5  299.70   10.33
   2  -2   5  284.80    9.47
   2  -2   5  305.96    8.28
   2  -2   6   66.88    4.94
   2  -2   6   68.42    2.93
   2  -2   6   56.59    2.72
   2  -2   6   67.22    4.09
  -2  -2  -6   81.28    5.76
   2  -2   6   75.92    4.86
   2  -2   7  213.16    7.12
   2  -2   7  205.91    9.24
  -2  -2  -7  235.09    7.42
  -2  -2  -7  236.51   10.50
   2  -2   7  212.21    9.23
   2  -2   7  214.11    9.03
   2  -2   8  209.38    9.79
   2  -2   8  208.98    7.45
   2  -2   8  222.16    7.32
   2  -2   8  206.53    7.35
  -2  -2  -8  237.50    7.67
  -2  -2  -8  238.74   11.30
   2  -2   8  219.27    9.74
   2  -2   9   81.31    4.23
   2  -2   9   77.05    6.29
   2  -2   9   86.76    4.15
   2  -2   9   92.01    6.40
   2  -2   9   87.64    4.47
  -2  -2  -9   91.92    7.67
  -2  -2  -9   92.39    4.48
   2  -2  10   40.48    3.39
   2  -2  10   37.46    5.01
   2  -2  10   36.50    3.13
  -2  -2 -10   39.28    3.20
   2  -2  11  164.93    6.41
   2  -2  11  159.23    6.35
   2  -2  11  152.93    9.07
   2  -2  12    0.53    2.22
   2  -2  12    3.97    3.55
   2  -2  12    0.16    1.96
   2  -2  13   28.51    4.34
   2  -2  13   29.33    2.76
   2  -2  13   27.06    3.99
   2  -2  14   19.73    2.19
   2  -2  14   16.94    2.98
   2  -2  15    7.16    1.44
   2  -2  15    4.19    1.38
  -2  -1  17   11.18    1.64
  -2  -1  17   11.23    1.66
  -2  -1  16    7.46    2.08
  -2  -1  16    9.55    2.15
  -2  -1  16    8.92    2.12
  -2  -1  15   49.88    3.11
  -2  -1  15   51.33    3.40
  -2  -1  15   42.78    3.35
  -2  -1  14   20.57    2.81
  -2  -1  14   12.79    2.22
  -2  -1  14   19.94    2.75
  -2  -1  13   19.57    4.75
  -2  -1  13   18.24    4.48
  -2  -1  13   25.00    2.74
  -2  -1  13   24.53    3.01
  -2  -1  13   19.25    2.97
  -2  -1  13   22.08    4.78
  -2  -1  13   25.12    3.13
  -2  -1  13   17.73    4.21
  -2  -1  12  254.35    8.86
  -2  -1  12  236.87   12.31
  -2  -1  12  272.01    8.79
  -2  -1  12  238.13   12.06
  -2  -1  12  275.98    8.51
  -2  -1  12  241.90    8.83
  -2  -1  12  275.39   11.74
  -2  -1  12  258.09    8.81
  -2  -1  12  259.24   11.84
  -2  -1  11  190.47    7.04
  -2  -1  11  207.94    9.47
  -2  -1  11  186.70   10.13
  -2  -1  11  183.74    9.95
  -2  -1  11  172.07    6.92
  -2  -1  11  205.32    6.75
  -2  -1  11  175.29    9.26
  -2  -1  11  186.29    9.25
  -2  -1  11  193.54    6.85
  -2  -1  11  189.47    6.90
  -2  -1  10  120.49    5.20
  -2  -1  10  135.27    5.00
  -2  -1  10  132.28    7.30
  -2  -1  10  130.14    5.20
  -2  -1  10  127.05    5.28
  -2  -1  10  129.48    7.34
  -2  -1  10  124.57    7.67
  -2  -1  10  116.22    5.08
  -2  -1  10  122.69    5.10
  -2  -1  10  140.55    7.26
  -2  -1  10  123.13    6.87
  -2  -1  10  131.71    5.57
  -2  -1  10  123.24    7.66
  -2  -1   9   80.61    3.81
  -2  -1   9   82.34    3.66
  -2  -1   9   77.80    3.82
  -2  -1   9   77.20    5.35
  -2  -1   9   76.31    5.35
  -2  -1   9   76.36    3.95
  -2  -1   9   80.15    5.39
  -2  -1   9   77.06    3.84
  -2  -1   9   80.62    3.78
  -2  -1   9   78.74    5.76
  -2  -1   9   79.48    3.90
  -2  -1   9   74.58    3.70
  -2  -1   9   78.00    4.11
  -2  -1   9   76.48    5.79
  -2  -1   8  403.04   14.15
  -2  -1   8  412.91   14.19
  -2  -1   8  415.87   13.59
  -2  -1   7   31.23    3.58
  -2  -1   7   28.41    2.36
  -2  -1   7   29.58    4.00
  -2  -1   7   31.64    3.53
  -2  -1   7   29.81    2.51
  -2  -1   7   28.38    3.68
  -2  -1   7   31.28    2.31
  -2  -1   7   27.25    2.24
  -2  -1   7   27.30    2.24
  -2  -1   7   26.51    2.31
  -2  -1   7   26.03    3.62
  -2  -1   7   27.03    2.44
  -2  -1   7   29.34    2.60
  -2  -1   7   28.79    2.72
  -2  -1   6 1017.27   26.17
  -2  -1   6 1018.11   26.17
  -2  -1   6 1001.53   26.14
  -2  -1   6 1069.27   28.29
  -2  -1   6 1021.33   26.10
  -2  -1   6 1026.84   26.11
  -2  -1   6 1025.18   28.16
   2  -1  -6 1032.69   25.62
  -2  -1   6 1033.94   26.27
  -2  -1   6 1009.98   26.26
  -2  -1   6 1022.08   26.13
  -2  -1   6 1001.41   27.92
  -2  -1   6 1079.98   28.25
  -2  -1   5  364.83    9.97
  -2  -1   5  361.12    9.93
  -2  -1   5  369.92   11.15
  -2  -1   5  378.40   11.29
  -2  -1   5  365.56   10.11
  -2  -1   5  377.77   11.32
  -2  -1   5  363.57   10.00
  -2  -1   5  370.47    9.94
  -2  -1   5  369.62    9.95
  -2  -1   5  358.94   11.51
  -2  -1   5  370.70   11.30
  -2  -1   5  384.64   11.57
  -2  -1   5  372.65   11.66
  -2  -1   5  363.26   11.59
  -2  -1   5  390.32   11.65
  -2  -1   5  375.00   10.13
   2  -1  -5  369.66    9.51
  -2  -1   5  375.75   11.60
  -2  -1   4   39.41    3.07
  -2  -1   4   39.88    2.00
  -2  -1   4   39.05    2.09
  -2  -1   4   40.18    3.01
  -2  -1   4   39.14    3.08
   2  -1  -4   39.03    2.66
  -2  -1   4   40.34    2.16
  -2  -1   4   39.07    2.09
  -2  -1   4   39.52    3.02
  -2  -1   4   42.43    2.71
  -2  -1   4   42.46    3.30
  -2  -1   4   43.15    2.00
  -2  -1   4   40.95    3.15
  -2  -1   4   35.84    3.00
  -2  -1   4   41.49    3.10
  -2  -1   4   42.72    2.04
   2  -1  -4   38.11    2.57
  -2  -1   4   40.07    3.10
  -2  -1   4   39.26    3.23
   2  -1  -3 2048.12   51.45
  -2  -1   3 2070.56   50.95
  -2  -1   3 2010.44   51.46
  -2  -1   3 2006.53   50.86
  -2  -1   3 2043.99   50.87
  -2  -1   3 2118.83   51.80
  -2  -1   3 2075.59   51.90
  -2  -1   3 2083.39   50.76
  -2  -1   3 2059.01   50.87
   2  -1  -3 2081.19   50.75
  -2  -1   3 2056.76   50.84
  -2  -1   3 2036.59   51.79
  -2  -1   3 2047.52   50.97
  -2  -1   3 2075.56   51.92
  -2  -1   3 2057.56   51.90
  -2  -1   2 2048.71   50.16
  -2  -1   2 2087.05   50.65
  -2  -1   2 2049.94   50.85
  -2  -1   2 2069.71   51.04
  -2  -1   2 2012.55   49.98
  -2  -1   2 1993.18   49.96
  -2  -1   2 2069.28   50.20
  -2  -1   2 1957.08   49.93
  -2  -1   2 1959.82   49.98
  -2  -1   2 2030.07   49.98
  -2  -1   2 2024.89   50.68
   2  -1  -2 1992.46   50.54
   2  -1  -2 2097.19   50.44
   2  -1  -2 2123.92   50.01
  -2  -1   2 2054.03   50.05
  -2  -1   2 2011.59   50.08
  -2  -1   1 7730.24  187.35
  -2  -1   1 7588.98  187.60
  -2  -1   1 7551.20  187.11
  -2  -1   1 7493.11  187.07
  -2  -1   1 7758.42  187.85
   2  -1  -1 7727.55  187.93
  -2  -1   1 7571.67  187.19
  -2  -1   1 7215.07  187.23
   2  -1  -1 7927.87  188.34
  -2  -1   1 7791.84  187.47
  -2  -1   0  302.58    7.80
  -2  -1   0  315.08    9.10
  -2  -1   0  315.56    8.13
   2  -1   0  320.08    8.88
   2  -1   1  904.00   23.69
   2  -1   1  880.94   22.17
   2  -1   1  868.11   23.21
   2  -1   2  822.06   21.47
   2  -1   2  898.17   21.90
   2  -1   2  951.84   23.60
   2  -1   2  939.41   23.11
   2  -1   2  863.06   21.62
  -2  -1  -2  932.25   22.04
   2  -1   3  209.02    6.14
  -2  -1  -3  234.72    6.32
   2  -1   3  226.25    6.12
   2  -1   3  198.25    5.71
   2  -1   3  211.09    6.56
   2  -1   3  238.36    7.17
   2  -1   4   12.79    1.84
  -2  -1  -4   13.34    1.81
  -2  -1  -4   19.41    3.19
   2  -1   4   19.29    1.86
   2  -1   4   16.51    1.63
   2  -1   4   14.02    2.38
   2  -1   4   15.21    2.13
   2  -1   5  218.19    8.01
   2  -1   5  211.40    7.05
   2  -1   5  181.84    6.60
   2  -1   5  185.68    5.57
  -2  -1  -5  212.29    6.31
  -2  -1  -5  239.86    8.84
   2  -1   5  208.98    5.96
   2  -1   5  181.43    6.50
   2  -1   6  199.55    5.89
  -2  -1  -6  217.52    9.00
  -2  -1  -6  212.24    7.91
   2  -1   6  185.39    6.81
   2  -1   6  207.49    8.21
  -2  -1  -6  203.11    6.35
   2  -1   6  194.61    7.78
   2  -1   6  178.90    5.55
   2  -1   6  203.66    7.90
   2  -1   6  183.32    6.00
  -2  -1  -7   16.77    2.13
  -2  -1  -7   11.63    3.02
   2  -1   7   14.76    3.33
   2  -1   7   11.70    2.88
   2  -1   7   14.93    3.04
  -2  -1  -7   16.89    3.99
   2  -1   8  242.65    7.54
  -2  -1  -8  268.74   11.64
   2  -1   8  226.78    7.57
   2  -1   8  237.75   10.23
  -2  -1  -8  256.36    8.02
   2  -1   8  241.48    7.88
  -2  -1  -9  407.99   15.85
   2  -1   9  372.05   14.29
  -2  -1  -9  390.94   11.27
   2  -1   9  347.26   10.80
   2  -1   9  341.08   11.11
   2  -1   9  372.04   11.14
   2  -1  10 1211.29   32.22
   2  -1  10 1197.52   32.60
   2  -1  10 1287.01   32.55
   2  -1  11    6.49    2.28
   2  -1  11    6.95    3.56
   2  -1  11    5.66    2.32
   2  -1  11    7.13    2.49
   2  -1  12   12.37    2.39
   2  -1  12   16.26    2.63
   2  -1  12   10.98    3.77
   2  -1  12   13.24    2.47
   2  -1  13   42.03    4.89
   2  -1  13   41.28    3.05
   2  -1  13   35.78    4.79
   2  -1  14    2.27    1.83
   2  -1  14   -0.32    2.64
   2  -1  14    0.36    2.90
   2  -1  15    8.03    2.44
   2  -1  15    9.70    1.50
  -2   0  17    1.11    1.59
  -2   0  17    0.29    1.48
  -2   0  16   43.83    2.94
  -2   0  16   41.37    2.90
  -2   0  16   40.98    2.83
  -2   0  16   38.17    2.44
  -2   0  15    3.56    2.33
  -2   0  15   -1.04    1.88
  -2   0  14    2.79    2.43
  -2   0  14    6.45    3.67
  -2   0  14    2.50    3.64
  -2   0  14    4.29    2.51
  -2   0  14    0.69    3.77
  -2   0  14    1.72    2.26
  -2   0  13  100.33    7.45
  -2   0  13   99.10    5.03
  -2   0  13   95.72    7.59
  -2   0  13  102.98    4.98
  -2   0  13   98.36    7.78
  -2   0  13  107.69    4.85
  -2   0  12   18.99    4.79
  -2   0  12   19.03    4.37
  -2   0  12   17.93    2.92
  -2   0  12   19.38    2.94
  -2   0  12   15.29    4.01
  -2   0  12   15.92    2.76
  -2   0  12   17.84    2.84
  -2   0  12   22.30    2.77
  -2   0  11   70.53    3.98
  -2   0  11   70.65    4.16
  -2   0  11   72.14    3.96
  -2   0  11   67.82    3.88
  -2   0  11   66.93    5.87
  -2   0  11   69.77    6.20
  -2   0  11   67.03    4.03
  -2   0  11   75.33    3.75
  -2   0  11   69.51    6.26
  -2   0  11   69.12    5.76
  -2   0  10  120.46    4.64
  -2   0  10  118.21    4.90
  -2   0  10  115.63    6.71
  -2   0  10  110.08    4.79
  -2   0  10  117.64    7.10
  -2   0  10  123.23    4.86
  -2   0  10  113.50    4.93
  -2   0  10  109.76    4.80
  -2   0  10  116.45    4.80
  -2   0  10  118.04    4.95
  -2   0  10  108.64    4.80
  -2   0  10  107.91    4.77
  -2   0  10  124.81    7.31
  -2   0  10  120.95    7.28
  -2   0   9  180.91    6.26
  -2   0   9  180.17    6.21
  -2   0   9  187.22    8.48
  -2   0   9  178.39    6.26
  -2   0   9  177.53    7.75
  -2   0   9  180.64    6.26
  -2   0   9  180.09    6.33
  -2   0   9  181.47    6.17
  -2   0   9  188.70    8.13
  -2   0   9  183.32    8.57
  -2   0   9  183.40    6.31
  -2   0   9  180.99    8.47
  -2   0   9  192.19    6.11
  -2   0   9  181.04    6.27
  -2   0   9  195.71    8.26
  -2   0   8   71.12    4.70
  -2   0   8   75.17    5.14
  -2   0   8   64.30    4.45
  -2   0   8   69.85    5.05
  -2   0   8   69.23    3.36
  -2   0   8   74.82    4.98
  -2   0   8   65.01    4.73
  -2   0   8   71.56    3.48
  -2   0   8   59.59    4.30
  -2   0   8   73.14    4.88
  -2   0   7   28.54    3.45
  -2   0   7   27.72    3.75
  -2   0   7   27.27    2.18
  -2   0   7   29.68    2.57
  -2   0   7   28.65    2.39
  -2   0   7   29.31    2.26
  -2   0   7   32.06    2.29
  -2   0   7   27.44    3.33
   2   0  -7   23.18    2.29
  -2   0   7   28.76    3.49
  -2   0   7   30.28    3.23
  -2   0   7   28.65    2.31
  -2   0   7   28.48    3.39
  -2   0   7   30.88    2.42
  -2   0   7   27.49    2.26
  -2   0   7   28.42    2.34
  -2   0   7   30.84    2.32
  -2   0   7   27.49    3.15
  -2   0   6    0.94    1.42
  -2   0   6    1.87    1.92
  -2   0   6    1.50    2.25
   2   0  -6    0.15    1.43
  -2   0   6    1.02    1.69
  -2   0   6    0.81    1.61
  -2   0   6    1.22    1.80
  -2   0   6    0.69    1.55
  -2   0   6    1.39    2.38
  -2   0   6    3.08    2.39
  -2   0   6    0.48    1.62
  -2   0   6    4.27    1.75
  -2   0   6   -1.14    2.72
   2   0  -6    1.14    0.64
  -2   0   6    3.32    2.33
  -2   0   6   -1.68    2.54
  -2   0   6    1.60    1.71
  -2   0   5  128.46    3.97
  -2   0   5  131.37    4.13
   2   0  -5  108.71    3.18
  -2   0   5  127.15    3.99
  -2   0   5  128.87    4.09
  -2   0   5  130.93    4.10
  -2   0   5  131.46    3.97
  -2   0   5  130.57    4.05
  -2   0   5  127.85    4.03
  -2   0   5  133.22    5.26
  -2   0   5  128.55    5.22
  -2   0   5  128.71    5.13
  -2   0   5  137.74    5.34
  -2   0   5  123.91    3.99
  -2   0   5  127.40    4.03
  -2   0   5  130.93    5.11
  -2   0   5  142.27    5.50
  -2   0   5  137.36    5.42
  -2   0   5  122.52    3.72
  -2   0   5  134.35    5.43
  -2   0   5  130.65    5.16
  -2   0   5  132.62    5.33
  -2   0   4  148.95    4.28
  -2   0   4  156.03    4.40
  -2   0   4  151.22    4.39
  -2   0   4  146.06    4.24
  -2   0   4  156.03    5.51
  -2   0   4  161.25    5.56
  -2   0   4  149.67    4.28
  -2   0   4  149.10    4.30
  -2   0   4  154.39    5.41
  -2   0   4  150.91    5.46
  -2   0   4  148.61    5.23
  -2   0   4  147.46    4.35
  -2   0   4  151.96    5.38
   2   0  -4  139.55    3.86
  -2   0   4  150.64    4.34
  -2   0   3  589.63   15.02
  -2   0   3  607.08   16.03
   2   0  -3  587.65   14.98
   2   0  -3  607.27   15.94
  -2   0   3  590.19   15.03
  -2   0   3  593.24   15.90
  -2   0   3  616.00   15.94
  -2   0   3  597.32   15.83
  -2   0   2 9642.92  239.03
  -2   0   2 9672.23  238.40
  -2   0   2 9709.90  238.52
  -2   0   2 9840.25  238.58
  -2   0   2 9977.94  238.60
  -2   0   2 9876.76  239.10
  -2   0   2 9359.78  238.38
   2   0  -2 9727.81  238.78
   2   0  -2 9832.02  239.36
  -2   0   2 9959.03  238.60
   2   0  -2 9636.08  238.97
  -2   0   2 9791.17  239.07
  -2   0   2 9820.82  239.06
  -2   0   2 9999.00  238.62
  -2   0   2 9892.84  238.56
  -2   0   2 9812.21  239.27
  -2   0   1  525.95   13.30
  -2   0   1  550.67   14.04
  -2   0   1  524.92   13.62
   2   0  -1  537.09   14.16
  -2   0   1  542.97   13.43
  -2   0   1  534.56   13.37
   2   0  -1  538.47   13.43
  -2   0   1  549.43   14.11
   2   0  -1  527.40   14.01
  -2   0   1  563.82   14.03
  -2   0   1  539.97   13.38
  -2   0   1  533.84   13.53
  -2   0   1  562.90   14.20
   2   0  -1  512.70   13.72
  -2   0   1  545.01   14.17
   2   0   0 4265.77  105.39
  -2   0   0 4230.32  105.67
  -2   0   0 4253.64  105.87
   2   0   0 4379.23  105.81
   2   0   0 4293.57  104.87
  -2   0   0 4233.58  104.87
  -2   0   0 4320.05  105.75
   2   0   0 4248.93  105.63
   2   0   1 3440.88   84.72
  -2   0  -1 3393.72   84.91
   2   0   1 3418.54   83.98
  -2   0  -1 3408.42   85.24
   2   0   1 3393.42   84.91
   2   0   2   44.50    1.47
   2   0   2   48.01    2.15
  -2   0  -2   45.80    3.46
  -2   0  -3  565.69   14.41
   2   0   3  548.56   13.90
   2   0   3  541.56   13.98
   2   0   3  566.04   14.99
   2   0   3  550.97   14.56
   2   0   3  592.26   15.77
  -2   0  -3  598.92   16.44
   2   0   3  598.70   15.71
   2   0   3  569.27   14.37
   2   0   3  592.55   15.80
   2   0   4 1087.18   27.78
   2   0   4 1059.09   26.59
   2   0   4 1126.66   26.98
   2   0   4 1148.92   28.55
   2   0   4 1135.04   27.91
   2   0   4  925.92   26.49
  -2   0  -4 1122.19   27.04
   2   0   4 1097.64   26.78
  -2   0  -4 1209.85   29.68
  -2   0  -4 1246.91   28.85
   2   0   4 1156.46   28.66
   2   0   4 1071.25   26.52
   2   0   4 1175.54   28.63
   2   0   5  298.75    9.31
   2   0   5  282.11    7.76
  -2   0  -5  310.88    8.35
   2   0   5  292.24    9.23
  -2   0  -5  333.58   11.20
   2   0   5  291.51    8.04
   2   0   5  284.76    7.84
  -2   0  -5  329.14   10.17
   2   0   5  327.17   10.10
   2   0   6   26.56    3.19
   2   0   6   23.03    1.75
   2   0   6   23.65    1.85
  -2   0  -6   23.90    2.10
  -2   0  -6   28.08    4.15
   2   0   6   24.49    2.66
   2   0   6   25.81    3.19
   2   0   6   24.63    3.53
   2   0   6   21.25    1.60
  -2   0  -7  653.87   16.96
   2   0   7  636.97   19.64
   2   0   7  604.10   16.62
  -2   0  -7  716.49   21.18
   2   0   7  613.30   18.48
   2   0   7  673.26   19.36
   2   0   8   51.23    3.05
   2   0   8   49.43    4.06
   2   0   8   50.62    4.57
  -2   0  -8   51.14    3.09
  -2   0  -9  374.80   11.24
   2   0   9  383.07   11.10
   2   0   9  356.51   14.05
   2   0   9  365.05   11.05
   2   0   9  362.05   11.29
   2   0  10    2.37    2.27
   2   0  10   -1.38    2.13
   2   0  10    1.39    2.15
   2   0  11  288.08    9.09
   2   0  11  266.79    9.24
   2   0  11  269.07   12.41
   2   0  11  273.21    9.06
   2   0  12    1.96    2.18
   2   0  12    0.23    2.12
   2   0  12    0.28    2.17
   2   0  12    1.90    3.22
   2   0  12    0.70    3.51
   2   0  13   35.65    2.80
   2   0  13   28.09    4.30
   2   0  13   38.02    4.74
   2   0  13   30.33    2.81
   2   0  14  120.27    4.75
   2   0  14  142.94    7.45
   2   0  14  136.10    7.56
   2   0  15   -1.10    2.33
  -2   1  17   12.23    1.68
  -2   1  17   12.24    1.46
  -2   1  17   11.07    1.78
  -2   1  16    6.07    1.95
  -2   1  16    8.13    1.81
  -2   1  15   39.26    4.96
  -2   1  15   37.34    3.00
  -2   1  15   42.36    3.20
  -2   1  15   43.08    3.19
  -2   1  14   11.24    3.88
  -2   1  14    8.89    2.51
  -2   1  14   14.80    2.77
  -2   1  14    6.65    3.61
  -2   1  14   13.97    4.30
  -2   1  13   13.57    2.84
  -2   1  13   19.27    2.97
  -2   1  13   17.44    4.45
  -2   1  13   18.81    4.42
  -2   1  13   17.20    4.68
  -2   1  12  246.34    8.62
  -2   1  12  236.66   11.59
  -2   1  12  236.03    8.52
  -2   1  12  249.46    8.41
  -2   1  12  260.94    8.27
  -2   1  12  263.33   11.96
  -2   1  12  252.83    8.51
  -2   1  11  186.85    9.54
  -2   1  11  172.31    9.34
  -2   1  11  171.84    6.62
  -2   1  11  168.81    9.25
  -2   1  11  182.83    6.62
  -2   1  11  185.30    6.58
  -2   1  11  182.77    6.77
  -2   1  11  191.24    6.50
  -2   1  11  172.99    6.46
  -2   1  10  117.56    4.70
  -2   1  10  117.83    6.58
  -2   1  10  110.18    4.74
  -2   1  10  117.27    4.72
  -2   1  10  113.46    7.05
  -2   1  10  105.68    4.75
  -2   1  10  121.39    4.87
  -2   1  10  115.40    4.71
  -2   1  10  108.89    6.91
  -2   1  10  113.62    4.87
  -2   1  10  110.50    4.61
  -2   1  10  117.79    7.12
  -2   1   9   65.00    3.37
  -2   1   9   71.05    3.46
  -2   1   9   72.43    3.40
  -2   1   9   69.63    5.24
  -2   1   9   68.78    5.02
  -2   1   9   68.42    3.52
  -2   1   9   68.52    5.16
  -2   1   9   67.47    4.94
  -2   1   9   67.10    3.51
  -2   1   9   70.39    3.44
  -2   1   9   70.46    3.54
  -2   1   9   66.41    5.14
  -2   1   8  412.50   13.57
  -2   1   8  419.27   13.65
  -2   1   8  409.99   11.57
  -2   1   8  416.72   14.20
  -2   1   8  427.79   11.72
  -2   1   8  445.70   13.81
  -2   1   8  433.65   14.16
  -2   1   8  430.20   14.17
  -2   1   7   23.38    2.22
  -2   1   7   29.26    2.31
  -2   1   7   25.21    2.21
  -2   1   7   28.33    3.34
  -2   1   7   26.33    2.71
  -2   1   7   29.79    2.73
  -2   1   7   26.10    2.18
  -2   1   7   25.87    2.30
  -2   1   7   24.32    2.26
  -2   1   7   25.84    3.21
  -2   1   7   24.44    2.07
  -2   1   7   22.58    2.34
  -2   1   7   28.86    2.26
  -2   1   7   28.60    3.34
  -2   1   6 1054.59   25.91
  -2   1   6 1054.54   25.95
  -2   1   6 1067.73   26.07
  -2   1   6 1063.06   25.92
  -2   1   6 1059.13   27.87
  -2   1   6 1060.81   25.94
   2   1  -6  877.79   25.60
  -2   1   6 1043.43   27.24
  -2   1   6 1080.16   26.06
  -2   1   6 1048.54   26.00
  -2   1   6  881.87   25.57
  -2   1   6 1118.92   27.84
  -2   1   6 1074.32   26.08
  -2   1   6 1074.02   26.00
  -2   1   6 1039.83   25.91
  -2   1   6 1046.10   26.88
  -2   1   5  390.68   10.48
  -2   1   5  399.41   10.55
  -2   1   5  397.17   10.58
  -2   1   5  393.71   11.75
  -2   1   5  409.22   10.64
  -2   1   5  399.61   11.95
  -2   1   5  391.08   10.35
  -2   1   5  394.60   10.47
  -2   1   5  406.40   11.81
  -2   1   5  380.41   10.38
  -2   1   5  407.54   10.50
  -2   1   5  376.06   10.45
  -2   1   5  405.29   11.95
  -2   1   5  403.97   10.47
  -2   1   5  407.16   11.79
  -2   1   5  378.44   10.49
  -2   1   5  386.48   11.47
  -2   1   5  386.70   10.48
  -2   1   4   39.02    1.96
  -2   1   4   38.16    1.99
  -2   1   4   35.92    2.35
  -2   1   4   38.87    2.90
  -2   1   4   37.03    1.92
  -2   1   4   38.22    2.35
  -2   1   4   37.94    2.75
   2   1  -4   36.18    1.17
  -2   1   4   39.78    1.90
  -2   1   4   38.12    2.76
  -2   1   4   34.37    2.04
   2   1  -4   27.61    1.57
  -2   1   4   38.73    2.40
  -2   1   4   35.79    2.89
  -2   1   4   37.38    2.03
  -2   1   4   38.32    2.13
   2   1  -3 2034.30   52.53
  -2   1   3 2232.59   52.87
  -2   1   3 2150.34   53.20
  -2   1   3 2204.39   53.55
  -2   1   3 2107.34   53.44
  -2   1   3 2161.66   52.81
  -2   1   3 2114.76   53.15
  -2   1   3 2223.70   53.98
  -2   1   3 2127.79   52.64
  -2   1   3 2066.83   53.16
  -2   1   3 2229.09   53.83
  -2   1   3 2201.62   53.57
  -2   1   3 2141.12   52.85
  -2   1   3 2136.03   53.32
   2   1  -3 2027.02   53.86
  -2   1   3 2210.49   52.73
  -2   1   3 2222.41   52.90
   2   1  -2 1978.25   52.94
  -2   1   2 2083.25   52.66
  -2   1   2 2135.57   51.87
  -2   1   2 2081.38   51.95
  -2   1   2 2139.92   52.02
  -2   1   2 2108.64   52.64
  -2   1   2 2093.18   51.93
   2   1  -2 2126.96   52.30
  -2   1   2 2091.04   52.55
  -2   1   2 2133.56   51.94
  -2   1   1 7920.93  193.16
  -2   1   1 7912.51  193.56
  -2   1   1 7871.44  194.07
  -2   1   1 8088.75  193.26
   2   1  -1 7572.01  193.83
  -2   1   1 7740.69  193.95
  -2   1   1 7778.31  193.27
  -2   1   0  331.46    8.78
  -2   1  -2  885.10   22.28
   2   1   3  195.00    5.16
  -2   1  -3  198.39    5.79
   2   1   3  196.32    5.63
   2   1   3  214.16    7.43
   2   1   4   12.68    1.21
  -2   1  -4   15.88    2.24
   2   1   4   12.44    1.79
   2   1   4   15.41    3.02
   2   1   5  238.07    6.59
   2   1   5  227.94    7.14
   2   1   5  223.07    6.15
   2   1   5  217.09    6.19
  -2   1  -6  202.76    6.37
   2   1   6  205.87    7.90
   2   1   6  206.10    6.26
   2   1   6  216.05    8.28
   2   1   6  205.43    7.95
   2   1   6  211.97    8.16
   2   1   7   16.01    3.13
   2   1   7   16.87    3.11
   2   1   7   14.63    2.85
   2   1   7   16.54    2.99
   2   1   8  217.13    9.18
   2   1   8  220.58    9.76
   2   1   8  221.45    7.08
   2   1   8  229.97    7.17
   2   1   8  225.79    8.92
   2   1   9  339.90   13.43
   2   1   9  340.62   10.60
   2   1   9  330.24   12.56
   2   1   9  344.04   10.16
   2   1   9  374.76   13.13
   2   1   9  334.60   10.07
   2   1  10 1218.06   32.86
   2   1  10 1252.84   32.78
   2   1  10 1254.77   32.39
   2   1  11    3.46    3.33
   2   1  11    6.95    2.36
   2   1  11    5.52    2.26
   2   1  12   13.49    3.93
   2   1  12   17.26    2.57
   2   1  12   15.27    2.50
   2   1  12   12.75    3.95
   2   1  13   42.42    3.04
   2   1  13   42.74    3.10
   2   1  13   42.40    5.02
   2   1  13   35.62    4.68
   2   1  14    2.76    1.88
   2   1  14   -0.18    2.71
   2   1  14   -1.00    2.81
   2   1  15    9.90    1.59
  -2   2  17    7.14    1.31
  -2   2  17    7.66    1.58
  -2   2  16    8.11    1.84
  -2   2  16    7.22    2.94
  -2   2  16   12.30    1.87
  -2   2  15   88.76    6.47
  -2   2  15   94.16    4.40
  -2   2  15   88.96    5.87
  -2   2  15   90.92    4.19
  -2   2  14   26.68    3.00
  -2   2  14   29.75    4.84
  -2   2  13  129.91    5.59
  -2   2  13  122.91    8.08
  -2   2  13  126.24    5.64
  -2   2  13  128.57    8.37
  -2   2  12   21.09    2.99
  -2   2  12   20.79    4.37
  -2   2  12   22.38    2.86
  -2   2  12   24.37    2.96
  -2   2  12   24.46    4.52
  -2   2  12   21.69    2.85
  -2   2  12   24.22    4.65
  -2   2  11   39.26    5.05
  -2   2  11   32.66    4.69
  -2   2  11   35.62    4.76
  -2   2  11   28.70    2.95
  -2   2  11   31.14    3.04
  -2   2  11   29.64    3.04
  -2   2  11   37.18    3.13
  -2   2  11   38.32    4.55
  -2   2  10   71.66    3.74
  -2   2  10   79.84    3.94
  -2   2  10   72.74    3.90
  -2   2  10   79.78    6.02
  -2   2  10   75.48    5.93
  -2   2  10   75.59    3.89
  -2   2  10   78.36    5.82
  -2   2  10   73.02    5.51
  -2   2   9  149.83    5.59
  -2   2   9  147.08    5.40
  -2   2   9  156.17    7.87
  -2   2   9  159.98    7.63
  -2   2   9  147.93    5.53
  -2   2   9  151.48    5.32
  -2   2   9  160.11    5.61
  -2   2   9  139.09    7.48
  -2   2   8  260.14    7.88
  -2   2   8  270.68   10.23
  -2   2   8  244.61    7.36
  -2   2   8  269.01    9.88
  -2   2   8  266.41   10.09
  -2   2   8  245.82    9.13
  -2   2   8  251.86    7.61
  -2   2   7  583.08   17.71
  -2   2   7  554.62   15.96
  -2   2   7  585.80   17.29
  -2   2   7  574.58   15.33
  -2   2   7  586.60   15.31
  -2   2   7  594.69   17.46
  -2   2   6   26.42    2.13
  -2   2   6   28.20    3.13
  -2   2   6   26.67    2.82
  -2   2   6   30.98    3.02
  -2   2   6   29.74    3.23
  -2   2   6   22.61    2.57
  -2   2   6   28.30    2.14
  -2   2   6   27.55    1.91
  -2   2   6   33.90    3.04
  -2   2   6   30.18    3.53
  -2   2   6   28.69    2.13
  -2   2   5  595.88   15.54
  -2   2   5  642.68   16.63
   2   2  -5  517.94   15.12
  -2   2   5  599.60   15.85
   2   2  -5  511.76   14.81
  -2   2   5  578.87   16.37
  -2   2   5  567.08   14.41
  -2   2   5  592.01   15.35
   2   2  -5  555.35   14.94
   2   2  -5  539.28   14.11
  -2   2   5  586.00   14.72
  -2   2   5  567.09   14.59
  -2   2   5  590.15   15.48
  -2   2   5  573.01   14.65
  -2   2   4 3769.08   92.29
  -2   2   4 3875.66   92.34
   2   2  -4 3550.48   91.20
  -2   2   4 3833.72   91.56
  -2   2   4 3733.77   91.41
  -2   2   4 3849.36   92.37
   2   2  -4 3663.67   91.20
  -2   2   4 3857.66   92.35
  -2   2   4 3645.89   92.28
  -2   2   4 3795.97   91.59
  -2   2   3   40.01    1.63
   2   2  -3   38.75    1.81
   2   2  -3   37.34    2.65
  -2   2   3   37.28    1.74
  -2   2   3   39.44    3.15
  -2   2   3   36.92    2.12
  -2   2   3   38.80    3.08
   2   2  -3   32.74    2.73
  -2   2   3   39.13    1.76
   2   2  -2  537.46   15.86
  -2   2   2  600.79   16.07
  -2   2   2  632.46   16.16
   2   2  -2  591.82   14.97
   2   2  -2  571.03   15.84
  -2   2   2  607.56   14.81
  -2   2   2  609.27   15.10
   2   2  -2  562.76   16.18
  -2   2   2  568.22   15.12
  -2   2   1 1276.14   31.53
  -2   2   1 1293.55   32.59
   2   2  -1 1303.12   32.46
  -2   2   1 1269.68   31.32
   2   2  -1 1227.69   31.47
   2   2   0 2360.23   59.42
  -2   2   0 2341.06   59.44
  -2   2   0 2369.40   58.36
   2   2   1  231.91    8.00
  -2   2  -1  235.21    7.72
   2   2   1  236.51    7.53
  -2   2  -1  225.72    6.43
  -2   2  -2 2208.84   48.09
   2   2   2 2201.54   49.66
  -2   2  -3 1111.54   26.74
   2   2   3 1038.91   26.18
   2   2   4  464.53   14.27
   2   2   4  454.12   13.71
  -2   2  -4  443.42   12.03
   2   2   5  297.88   10.22
  -2   2  -5  301.50    8.62
   2   2   5  291.04    8.30
   2   2   5  309.11   10.84
   2   2   6   57.92    2.74
   2   2   6   63.06    4.81
   2   2   6   52.83    4.10
   2   2   7  219.14    8.85
   2   2   7  225.22    9.48
   2   2   7  230.29    9.29
   2   2   8  213.92    7.13
   2   2   8  218.51    9.27
   2   2   8  218.23    9.48
   2   2   8  198.64    8.63
   2   2   8  196.11    9.37
   2   2   9   78.46    4.03
   2   2   9   84.54    5.96
   2   2   9   82.50    3.95
   2   2   9   78.02    6.07
   2   2   9   86.04    6.07
   2   2  10   34.65    4.51
   2   2  10   31.49    4.46
   2   2  10   34.90    3.19
   2   2  10   39.47    3.06
   2   2  10   32.51    2.82
   2   2  10   38.35    4.76
   2   2  11  167.35    9.28
   2   2  11  157.93    6.24
   2   2  11  165.19    6.42
   2   2  11  164.38    9.05
   2   2  12    1.46    2.15
   2   2  12    1.15    1.99
   2   2  12   -1.08    3.30
   2   2  13   30.77    2.73
   2   2  13   25.49    4.12
   2   2  13   22.86    4.05
   2   2  14   18.70    2.17
   2   2  14   15.65    3.17
   2   2  15    6.52    1.25
   2   2  15    7.79    1.48
  -2   3  16   39.97    2.33
  -2   3  16   34.52    3.55
  -2   3  15   36.41    2.77
  -2   3  15   34.70    2.62
  -2   3  15   31.62    4.26
  -2   3  14   98.95    6.93
  -2   3  14  103.43    4.73
  -2   3  13   17.13    4.20
  -2   3  13   15.78    2.63
  -2   3  13   18.32    2.71
  -2   3  12  125.62    5.61
  -2   3  12  132.88    5.68
  -2   3  12  141.88    5.64
  -2   3  12  125.93    8.18
  -2   3  11   81.09    6.50
  -2   3  11   78.20    4.27
  -2   3  11   76.84    4.15
  -2   3  11   77.34    4.17
  -2   3  11   71.95    5.89
  -2   3  10  264.72    8.86
  -2   3  10  275.98    8.94
  -2   3  10  279.49   11.81
  -2   3  10  265.36   11.72
  -2   3  10  283.23    8.95
  -2   3   9  162.21    5.87
  -2   3   9  158.63    8.16
  -2   3   9  148.89    8.01
  -2   3   8  165.01    7.94
  -2   3   8  155.78    7.74
  -2   3   8  158.90    5.65
  -2   3   8  163.79    7.27
  -2   3   7  219.92    8.03
  -2   3   7  212.61    6.60
  -2   3   7  218.28    9.30
  -2   3   7  218.40    8.97
  -2   3   7  216.81    8.13
  -2   3   6  162.88    6.52
  -2   3   6  158.16    7.42
  -2   3   6  159.25    5.13
  -2   3   6  146.33    6.15
  -2   3   6  150.84    6.06
  -2   3   5  174.80    5.19
   2   3  -5  172.52    5.13
   2   3  -5  175.44    6.48
  -2   3   5  183.61    6.82
  -2   3   5  188.81    5.49
  -2   3   5  174.29    5.98
   2   3  -4  189.52    6.84
  -2   3   4  199.97    6.45
  -2   3   4  202.66    5.76
   2   3  -4  203.76    5.68
  -2   3   4  210.18    7.38
   2   3  -4  193.36    5.72
   2   3  -3  509.16   14.59
  -2   3   3  513.44   13.30
   2   3  -3  521.74   13.45
  -2   3   3  556.61   15.13
   2   3  -2  488.17   14.26
   2   3  -2  493.33   12.75
  -2   3   2  499.29   12.49
  -2   3   2  501.72   14.36
  -2   3   2  495.48   12.92
  -2   3   2  478.65   12.30
  -2   3   1   98.84    3.50
  -2   3   1   94.39    4.83
   2   3  -1   91.90    4.80
   2   3  -1   95.66    3.41
  -2   3   0   56.17    2.64
  -2   3   0   54.52    3.88
   2   3   0   57.67    4.00
   2   3   0   53.60    2.58
  -2   3  -1  463.79   12.22
   2   3   1  457.21   12.14
   2   3   1  445.25   14.09
  -2   3  -1  462.61   13.80
   2   3   2  788.99   21.71
  -2   3  -2  787.88   19.96
   2   3   2  763.26   19.89
  -2   3  -2  796.83   21.68
   2   3   2  727.28   22.03
  -2   3  -3  541.99   14.31
   2   3   3  532.46   14.26
   2   3   3  557.54   16.23
  -2   3  -4  211.72    6.48
   2   3   4  210.99    8.22
   2   3   5  163.57    7.81
   2   3   5  163.71    7.22
   2   3   6  592.82   16.21
  -2   3  -6  620.99   16.50
   2   3   7  426.08   14.68
   2   3   7  406.97   11.87
   2   3   7  413.98   11.54
   2   3   7  444.74   15.00
   2   3   8   23.87    3.99
   2   3   8   24.60    2.37
   2   3   8   28.92    4.02
   2   3   8   25.03    3.86
   2   3   9   -1.78    3.22
   2   3   9    1.38    1.84
   2   3   9    4.79    3.19
   2   3  10  200.97    9.55
   2   3  10  203.75    9.82
   2   3  10  184.37    9.63
   2   3  10  195.12    6.92
   2   3  10  201.06    9.83
   2   3  10  185.74    6.84
   2   3  10  202.09    7.31
   2   3  11   52.48    5.24
   2   3  11   54.11    3.30
   2   3  11   59.60    3.73
   2   3  11   53.14    3.35
   2   3  11   56.47    5.40
   2   3  11   56.53    5.52
   2   3  12    4.33    3.11
   2   3  12    7.51    3.32
   2   3  12    9.73    3.32
   2   3  13   11.53    2.20
   2   3  14   66.51    3.13
   2   3  15   12.90    1.22
   2   3  15   13.07    1.31
  -2   4  16    4.02    1.27
  -2   4  15   40.41    2.46
  -2   4  15   41.20    4.08
  -2   4  14   65.57    3.37
  -2   4  14   70.06    3.54
  -2   4  14   58.41    5.30
  -2   4  14   62.55    3.53
  -2   4  13  188.06    9.52
  -2   4  13  194.24    6.89
  -2   4  12   42.36    3.35
  -2   4  12   44.51    3.33
  -2   4  12   43.67    4.91
  -2   4  12   43.58    3.29
  -2   4  12   41.80    5.22
  -2   4  11   11.01    2.47
  -2   4  11    9.70    2.51
  -2   4  11    7.30    3.89
  -2   4  11    7.24    2.31
  -2   4  11    7.39    3.51
  -2   4  10   86.35    6.63
  -2   4  10   75.28    4.04
  -2   4  10   84.20    4.35
  -2   4   9   57.22    3.39
  -2   4   9   51.14    5.24
  -2   4   8  227.41    7.45
  -2   4   8  232.02   10.24
  -2   4   8  237.38    9.25
  -2   4   7   -0.91    3.17
  -2   4   7    0.76    1.66
  -2   4   7    0.65    2.77
  -2   4   7    1.28    3.55
  -2   4   6  113.33    6.02
  -2   4   6  132.87    7.34
  -2   4   6  121.67    6.40
  -2   4   5   30.03    3.95
  -2   4   5   31.10    4.17
  -2   4   5   28.55    3.83
  -2   4   4   59.61    4.58
  -2   4   4   59.88    4.57
   2   4  -4   57.40    2.75
   2   4  -3  208.23    7.87
  -2   4   3  211.50    8.20
   2   4  -3  213.34    6.26
   2   4  -3  190.10    7.99
   2   4  -2  234.19    8.51
  -2   4   2  247.66    8.85
   2   4  -2  224.48    8.78
   2   4  -2  232.27    6.87
   2   4  -1  160.74    7.27
   2   4  -1  166.21    5.32
   2   4  -1  175.03    7.12
   2   4   0  737.60   21.67
  -2   4  -1   76.61    5.15
   2   4   1   75.59    5.15
  -2   4  -2  437.82   13.85
   2   4   2  396.18   14.06
  -2   4  -3   28.68    4.12
  -2   4  -3   29.07    2.50
   2   4   3   26.26    2.40
   2   4   4   68.33    3.34
  -2   4  -4   69.82    3.43
   2   4   5  213.43    9.85
  -2   4  -5  215.80    6.89
   2   4   5  204.43    6.72
   2   4   6  543.78   18.77
  -2   4  -6  573.34   15.44
   2   4   6  551.68   15.27
   2   4   7  333.23    9.77
   2   4   7  322.40   13.22
   2   4   8   14.98    2.32
   2   4   9  155.03    8.62
   2   4   9  143.53    8.19
   2   4  10   61.76    3.78
   2   4  10   56.40    3.53
   2   4  10   58.09    5.62
   2   4  10   53.67    5.13
   2   4  11   10.44    3.35
   2   4  11    9.85    3.30
   2   4  12  112.23    6.48
   2   4  12  118.39    4.76
   2   4  12  108.60    4.38
   2   4  13   24.39    2.25
   2   4  14   21.24    1.70
  -2   5  15   62.56    3.94
  -2   5  14   33.57    3.87
  -2   5  14   34.49    2.47
  -2   5  14   35.51    2.22
  -2   5  13   46.59    2.81
  -2   5  13   46.43    4.73
  -2   5  13   43.52    2.75
  -2   5  13   47.00    3.05
  -2   5  12  153.12    5.80
  -2   5  12  161.45    5.79
  -2   5  12  164.37    8.68
  -2   5  12  166.35    8.24
  -2   5  11   77.78    6.06
  -2   5  11   74.33    4.09
  -2   5  11   84.12    4.29
  -2   5  11   77.79    6.32
  -2   5  10  220.43    7.82
  -2   5   9   -0.85    3.32
  -2   5   8   71.89    5.69
  -2   5   8   67.71    3.68
  -2   5   8   66.56    5.83
  -2   5   7   94.76    6.67
  -2   5   7   97.41    6.48
  -2   5   7   99.92    4.36
  -2   5   7   91.40    6.36
  -2   5   7  102.25    7.54
  -2   5   6    1.78    4.11
  -2   5   6    7.20    2.39
  -2   5   6    5.38    4.10
  -2   5   6    4.81    3.80
   2   5  -5  170.20    8.08
  -2   5   5  190.16    8.52
  -2   5   5  180.95    6.22
  -2   5   5  177.15    8.39
  -2   5   5  163.46    9.13
   2   5  -4   58.78    5.16
  -2   5   4   59.90    5.33
   2   5  -4   61.17    3.26
  -2   5   4   66.73    3.54
  -2   5   4   62.61    5.28
  -2   5   4   62.58    5.76
  -2   5   3  116.29    6.91
  -2   5   3  134.65    5.02
   2   5  -3  132.94    4.87
   2   5  -3  139.10    6.85
   2   5  -3  118.51    6.88
   2   5  -2  386.67   12.88
  -2   5   2  380.77   13.26
  -2   5   2  378.18   10.83
   2   5  -2  373.57   10.64
   2   5  -2  345.88   13.25
   2   5  -1  357.91   12.31
  -2   5   1  353.70   10.19
   2   5  -1  347.36   10.05
  -2   5   1  367.00   12.74
   2   5   0   68.66    5.31
   2   5   0   69.67    5.57
   2   5   0   67.36    3.43
  -2   5   0   65.40    3.50
  -2   5   0   73.74    5.59
   2   5   1   11.20    3.73
   2   5   1   10.31    2.24
  -2   5  -1    9.62    2.31
  -2   5  -1    5.50    3.66
   2   5   1   10.67    3.74
  -2   5  -2  264.45    8.08
   2   5   2  265.39   10.31
   2   5   2  249.38    7.92
  -2   5  -2  268.96   10.67
   2   5   3   36.77    2.97
  -2   5  -3   45.72    3.13
   2   5   4  298.34    9.38
  -2   5  -4  323.10    9.49
   2   5   5  131.21    5.26
  -2   5  -5  140.15    5.35
   2   5   5  133.49    8.25
  -2   5  -6   59.43    3.67
   2   5   6   59.09    3.57
   2   5   7  111.87    7.05
   2   5   7   96.91    4.48
   2   5   8  169.08    6.02
   2   5   9  310.80   12.01
   2   5   9  291.60   12.58
   2   5   9  334.79   10.26
   2   5   9  345.40   13.62
   2   5  10   28.41    4.11
   2   5  10   40.62    4.66
   2   5  10   37.98    2.97
   2   5  11   81.08    5.68
   2   5  11   87.26    3.92
   2   5  11   81.07    3.79
   2   5  12   43.29    3.93
   2   5  12   49.28    2.65
   2   5  12   41.32    2.45
   2   5  13   26.07    1.76
  -2   6  14   17.28    2.46
  -2   6  13  179.50    7.70
  -2   6  13  172.77    5.70
  -2   6  12   -1.18    2.69
  -2   6  12   -0.63    2.75
  -2   6  12   -0.74    1.85
  -2   6  11  105.13    4.58
  -2   6  11  102.12    4.35
  -2   6  11   96.18    6.39
  -2   6  11  103.04    6.67
  -2   6  10    4.58    3.31
  -2   6   9   15.94    4.04
  -2   6   8   76.04    3.91
  -2   6   7   14.33    3.97
  -2   6   7   13.65    2.68
  -2   6   7    4.70    4.28
  -2   6   7   11.13    4.59
  -2   6   6   10.12    2.61
  -2   6   6    3.95    4.43
  -2   6   6    8.06    4.63
  -2   6   5   13.37    4.51
  -2   6   5   17.17    2.81
   2   6  -5   10.50    4.33
   2   6  -4  262.97    8.27
  -2   6   4  262.49    8.60
  -2   6   4  266.87   11.42
   2   6  -4  277.07   11.33
  -2   6   3   30.25    5.00
   2   6  -3   22.74    4.76
   2   6  -3   31.03    2.94
  -2   6   3   34.43    3.16
  -2   6   3   27.08    5.18
  -2   6   2   72.36    3.95
   2   6  -2   68.15    3.86
   2   6  -2   56.05    5.82
  -2   6   2   67.01    6.21
   2   6  -1   78.22    6.10
  -2   6   1   77.34    4.08
   2   6  -1   62.94    6.08
  -2   6   1   78.34    6.56
   2   6   0  167.61    8.69
  -2   6   0  173.39    9.15
  -2   6   0  175.84    6.34
   2   6   0  148.82    8.92
   2   6   1  186.42   10.13
   2   6   1  196.43    6.97
  -2   6  -1  207.83   10.00
   2   6   1  204.81    9.51
  -2   6  -1  207.51    7.13
  -2   6  -2   39.61    5.48
   2   6   2   40.27    5.31
   2   6   2   46.76    3.52
  -2   6  -2   44.43    3.46
   2   6   3   57.51    5.80
   2   6   3   60.33    3.83
  -2   6  -3   60.16    3.82
   2   6   4  169.18    8.95
  -2   6  -4  180.04    6.43
   2   6   4  163.11    6.37
   2   6   5   12.52    2.78
  -2   6  -5   15.28    2.88
   2   6   5    8.86    4.40
   2   6   5   12.41    4.47
   2   6   6   31.80    5.09
   2   6   7   45.12    5.29
   2   6   8   70.81    5.71
   2   6   8   70.54    6.06
   2   6   9   22.58    2.30
   2   6   9   18.04    3.89
   2   6   9   17.11    3.54
   2   6   9   20.34    3.81
   2   6  10   19.13    2.22
   2   6  10   17.40    1.98
   2   6  10   22.14    3.61
   2   6  11   55.90    4.15
   2   6  11   53.00    2.70
   2   6  11   53.84    2.49
  -2   7  12   54.67    2.54
  -2   7  11   24.35    3.29
  -2   7  11   25.95    3.36
  -2   7  11   26.03    2.23
  -2   7  10   78.52    5.51
  -2   7  10   91.20    3.84
  -2   7  10   85.53    3.88
  -2   7   9   31.44    2.68
  -2   7   9   26.84    4.02
  -2   7   8    5.76    2.20
  -2   7   8    5.36    3.19
  -2   7   7    4.24    3.19
  -2   7   7    1.20    3.74
  -2   7   6   82.62    6.30
  -2   7   6   91.16    4.31
  -2   7   6   72.76    7.09
  -2   7   6   84.58    6.64
  -2   7   5    9.97    2.68
  -2   7   5    6.29    4.50
   2   7  -5    7.49    4.15
  -2   7   5    4.69    4.56
  -2   7   4   46.55    3.55
   2   7  -4   41.32    3.13
  -2   7   4   35.89    5.79
   2   7  -4   33.80    5.33
  -2   7   4   37.81    5.71
  -2   7   3   74.12    6.80
   2   7  -3   67.69    6.43
   2   7  -3   75.15    4.00
  -2   7   3   77.83    4.27
  -2   7   3   69.26    7.05
   2   7  -2    1.31    4.50
   2   7  -2    2.72    2.59
  -2   7   2    5.98    2.78
  -2   7   2    1.34    4.40
  -2   7   2   -0.59    5.00
  -2   7   1  205.39    7.26
   2   7  -1  193.66    7.05
  -2   7   1  205.80   10.49
   2   7  -1  193.44   10.02
  -2   7   1  175.36   10.84
   2   7   0   64.17    4.05
  -2   7   0   69.57    4.16
  -2   7   0   59.68    6.95
   2   7   0   63.13    6.36
  -2   7   0   63.42    6.58
   2   7   1  370.32   11.53
  -2   7  -1  394.92   11.60
  -2   7  -1  378.90   15.02
   2   7   1  371.48   14.63
   2   7   1  367.92   14.54
   2   7   2   77.74    6.72
  -2   7  -2   82.44    4.39
  -2   7  -3   40.99    3.45
   2   7   3   37.62    5.41
   2   7   4    6.95    4.27
   2   7   4   11.59    4.50
   2   7   4    4.67    4.11
  -2   7  -4   12.53    2.74
   2   7   5   37.28    5.34
   2   7   5   56.37    5.74
   2   7   6   13.01    4.13
   2   7   6   15.10    4.22
   2   7   6   11.47    3.92
   2   7   7   31.39    2.81
   2   7   7   29.92    4.22
   2   7   7   30.74    4.41
   2   7   7   32.36    4.63
   2   7   8   32.15    2.53
   2   7   8   33.71    4.16
   2   7   9   15.42    1.97
   2   7   9   15.23    2.99
   2   7  10    6.95    1.44
   2   7  10   12.05    2.46
  -2   8  10   58.34    2.36
  -2   8   9    5.20    1.46
  -2   8   9    5.55    1.56
  -2   8   9    7.86    2.55
  -2   8   8   36.22    2.30
  -2   8   8   33.56    3.42
  -2   8   7   12.81    2.16
  -2   8   7   14.92    1.97
  -2   8   7   13.68    2.90
  -2   8   6   52.37    3.12
  -2   8   6   46.40    2.77
  -2   8   5   21.81    2.70
  -2   8   4   29.60    4.84
   2   8  -4   26.47    4.70
  -2   8   4   24.52    5.05
  -2   8   4   28.41    2.92
  -2   8   3   46.66    5.64
   2   8  -3   52.63    5.66
  -2   8   3   39.93    5.76
   2   8  -3   45.28    3.15
   2   8  -2    6.06    4.33
  -2   8   2    7.33    4.45
   2   8  -1   63.78    6.15
  -2   8   1   51.78    6.25
   2   8   0  111.44    7.51
  -2   8   0  103.89    8.10
   2   8   1   21.33    4.79
  -2   8  -1   24.63    5.11
   2   8   2  147.38    8.12
  -2   8  -2  142.13    5.56
   2   8   2  149.46    5.63
   2   8   3   29.14    2.94
  -2   8  -3   27.91    2.83
   2   8   3   25.28    4.61
   2   8   3   25.76    4.83
   2   8   4   68.80    3.66
   2   8   4   69.38    5.63
  -2   8  -4   67.14    3.56
   2   8   4   64.48    5.89
   2   8   5   17.73    2.42
   2   8   5   12.48    3.32
   2   8   5   13.78    3.78
   2   8   6   97.11    5.87
   2   8   6  106.94    4.07
   2   8   6   98.29    5.62
   2   8   7   12.74    1.83
   2   8   7   12.08    2.68
   2   8   8   75.26    2.94
  -2   9   6   47.09    2.27
  -2   9   5    1.72    1.67
  -2   9   4   27.15    2.27
  -2   9   3   10.61    2.04
   2   9  -2    3.28    1.76
  -2   9   2    4.77    2.01
   2   9  -1    2.07    3.33
  -2   9   1    2.89    2.00
   2   9  -1    1.58    1.88
   2   9   0    2.57    3.42
  -2   9   0    2.91    2.01
   2   9   0    2.80    1.98
   2   9   1   42.12    4.41
   2   9   1   41.77    2.67
  -2   9  -1   41.80    2.68
   2   9   2   -2.43    3.31
  -2   9  -2    2.08    1.87
   2   9   2    1.20    1.81
   2   9   3    3.05    3.03
  -2   9  -3    2.50    1.70
   2   9   3    3.05    1.72
   2   9   4   78.11    4.53
   2   9   4   81.45    3.16
   2   9   5   86.14    3.05
   3  -9  -7   19.61    1.74
   3  -9  -6   17.56    1.97
   3  -9  -5    9.30    3.18
   3  -9  -5   13.91    2.02
  -3  -9   5   16.54    2.93
   3  -9  -4    1.57    3.10
   3  -9  -4    5.58    2.00
  -3  -9   4    7.37    2.86
   3  -9  -3   19.92    3.90
   3  -9  -3   12.08    2.14
  -3  -9   3   15.35    3.24
   3  -9  -2   15.65    3.79
   3  -9  -2   15.17    2.18
  -3  -9   2   21.38    3.55
  -3  -9   1   38.35    3.84
   3  -9  -1   28.59    4.19
  -3  -9   1   34.92    3.99
   3  -9  -1   32.32    2.39
   3  -9   0   15.24    3.48
  -3  -9   0   22.94    3.49
  -3  -9   0   20.52    3.39
  -3  -9   0   13.32    3.83
   3  -9   1   43.44    4.42
   3  -9   1   51.47    4.04
   3  -9   2   14.43    1.66
  -3  -9  -2   11.44    1.78
  -3  -9  -3   42.61    2.45
   3  -9   3   55.08    2.33
   3  -9   4   26.17    1.57
  -3  -9  -4   22.80    1.77
  -3  -8  10    7.53    1.37
   3  -8  -9   20.78    2.02
  -3  -8   9   29.60    3.33
   3  -8  -8   24.22    4.15
   3  -8  -8   30.36    2.62
  -3  -8   7    5.09    3.28
   3  -8  -7    1.99    3.72
   3  -8  -7    3.21    2.13
  -3  -8   6   19.11    4.02
   3  -8  -6   14.30    4.78
   3  -8  -6   14.32    2.52
  -3  -8   5   28.51    4.58
   3  -8  -5   24.00    5.32
  -3  -8   5   29.33    4.32
   3  -8  -5   19.95    2.80
  -3  -8   4   23.11    4.64
   3  -8  -4   18.58    4.95
   3  -8  -4   21.09    2.92
   3  -8  -3    0.08    2.35
  -3  -8   3    1.35    3.99
   3  -8  -3   -0.27    4.25
  -3  -8   3    0.47    3.92
   3  -8  -2   31.47    5.76
  -3  -8   2   38.99    5.36
  -3  -8   1   14.73    4.62
   3  -8  -1   11.65    4.88
  -3  -8   1   13.18    2.55
  -3  -8   0   77.16    4.32
   3  -8   0   84.30    7.38
   3  -8   0   91.02    4.41
  -3  -8  -1   51.54    3.64
   3  -8   1   46.63    5.89
   3  -8   1   53.99    3.45
   3  -8   2   46.91    5.66
   3  -8   2   48.15    3.09
  -3  -8  -2   53.89    3.71
   3  -8   3   16.34    4.03
  -3  -8  -3   16.06    2.70
   3  -8   3   14.75    4.01
  -3  -8  -3   10.61    4.14
   3  -8   3   15.15    3.72
   3  -8   4   40.16    4.57
   3  -8   4   34.90    2.90
  -3  -8  -4   36.91    4.88
   3  -8   4   29.41    3.63
  -3  -8  -4   25.67    2.84
  -3  -8  -5    5.18    2.16
   3  -8   5    7.16    3.01
   3  -8   5    8.88    2.04
   3  -8   6   32.03    2.33
  -3  -8  -6   22.48    2.44
   3  -8   6   29.40    3.62
  -3  -8  -7   11.89    1.81
   3  -8   7   16.78    1.69
  -3  -7  12   51.15    2.40
  -3  -7  12   51.51    2.32
  -3  -7  11    3.01    2.53
  -3  -7  11    1.05    2.60
  -3  -7  11    2.73    1.66
  -3  -7  10  112.31    6.31
  -3  -7  10  126.69    6.36
  -3  -7   9   18.05    3.85
   3  -7  -9   11.36    2.50
   3  -7  -8    9.76    2.62
   3  -7  -8    5.88    4.47
  -3  -7   8    6.20    2.10
  -3  -7   8    6.50    3.73
   3  -7  -7   79.02    7.65
  -3  -7   7   93.42    6.99
  -3  -7   6   56.56    6.16
   3  -7  -6   48.13    6.72
  -3  -7   6   55.51    5.72
   3  -7  -6   43.95    3.83
   3  -7  -5   10.77    5.26
   3  -7  -5   13.25    3.02
  -3  -7   5   17.10    4.85
   3  -7  -4  203.81    7.94
   3  -7  -3  114.45    5.60
   3  -7  -2    0.88    2.60
  -3  -7   2    2.50    2.50
   3  -7  -2   -0.31    4.91
   3  -7  -1   38.84    3.63
  -3  -7   1   40.89    3.62
   3  -7  -1   37.14    6.36
  -3  -7   0   17.72    2.96
   3  -7   0   15.55    2.97
  -3  -7  -1   27.00    3.20
   3  -7   1   24.78    3.15
   3  -7   2   10.70    2.72
  -3  -7  -2    8.54    2.73
  -3  -7  -3  274.38    9.47
   3  -7   3  266.17    8.68
   3  -7   3  274.62   12.99
   3  -7   4   12.57    3.88
   3  -7   4    8.44    4.26
  -3  -7  -4   14.74    2.97
  -3  -7  -5   52.65    6.20
   3  -7   5   61.69    6.02
   3  -7   6   77.62    6.18
  -3  -7  -6   72.28    6.64
  -3  -7  -6   62.34    4.04
   3  -7   6   81.85    4.17
   3  -7   7   22.77    4.05
  -3  -7  -7   17.97    2.66
  -3  -7  -7   17.28    4.37
   3  -7   7   25.10    2.59
   3  -7   8   29.50    3.69
  -3  -7  -8   24.56    2.56
   3  -7   8   33.44    2.50
  -3  -7  -9   28.53    2.30
   3  -7   9   39.18    2.22
  -3  -6  14   36.26    1.97
  -3  -6  13   26.18    2.18
  -3  -6  13   27.04    3.27
  -3  -6  13   29.17    3.33
  -3  -6  13   29.02    2.04
  -3  -6  12   27.64    3.79
  -3  -6  12   20.74    3.60
  -3  -6  12   27.10    2.36
  -3  -6  11   14.59    3.64
  -3  -6  11   10.48    3.46
  -3  -6  11   12.20    2.28
  -3  -6  10   11.63    3.87
   3  -6 -10    8.05    2.53
  -3  -6   9   78.71    4.08
   3  -6  -9   62.32    4.30
  -3  -6   9   70.12    4.08
  -3  -6   9   69.97    6.24
  -3  -6   8   53.07    3.52
   3  -6  -8   48.03    3.99
  -3  -6   7  151.57    9.19
  -3  -6   7  160.67    8.82
  -3  -6   7  143.25    8.69
   3  -6  -7  153.81    6.72
  -3  -6   7  161.95    6.14
  -3  -6   6  143.01    8.85
  -3  -6   6  142.53    5.64
   3  -6  -6  121.41    6.02
  -3  -6   6  137.68    8.22
  -3  -6   6  141.69    8.55
  -3  -6   5   45.13    3.29
  -3  -6   5   51.93    5.35
  -3  -6   5   51.74    6.02
   3  -6  -5   44.92    3.82
  -3  -6   4   89.10    7.14
   3  -6  -4   70.52    4.40
   3  -6  -3    3.71    2.64
  -3  -6   3    5.68    2.36
   3  -6  -2  186.37    7.15
  -3  -6   2  183.28    6.91
   3  -6  -1  151.56    9.89
  -3  -6   1  151.94    6.16
   3  -6  -1  155.85    6.40
  -3  -6   0   16.46    2.77
   3  -6   0   12.90    2.74
   3  -6   0   12.92    5.09
   3  -6   1  407.87   12.80
  -3  -6  -1  414.42   12.86
   3  -6   1  446.78   17.55
  -3  -6  -2  650.91   19.33
   3  -6   2  694.36   19.00
   3  -6   2  714.01   24.31
  -3  -6  -3   30.27    3.44
   3  -6   3   34.67    3.26
   3  -6   3   35.09    5.60
   3  -6   4  415.51   12.00
  -3  -6  -4  388.48   12.81
   3  -6   4  408.90   16.60
  -3  -6  -5   36.21    3.62
   3  -6   5   40.64    3.33
  -3  -6  -6   41.36    3.76
   3  -6   6   52.14    6.02
   3  -6   6   50.43    3.57
  -3  -6  -6   35.39    5.87
  -3  -6  -7   27.99    3.34
  -3  -6  -7   26.90    5.17
   3  -6   7   32.88    5.03
   3  -6   7   35.08    3.26
   3  -6   8    8.70    2.38
  -3  -6  -8    9.27    4.32
   3  -6   8   10.25    2.23
   3  -6   8    6.72    3.67
  -3  -6  -8   11.41    2.70
  -3  -6  -9   16.99    2.57
   3  -6   9   21.89    2.40
   3  -6   9   21.26    3.78
   3  -6   9   21.96    2.30
  -3  -6  -9   20.82    4.61
   3  -6  10   26.70    2.13
  -3  -6 -10   22.94    2.39
   3  -6  10   28.94    2.19
   3  -6  11   14.92    1.48
  -3  -6 -11   12.03    1.61
  -3  -5  15   18.30    1.70
  -3  -5  15   14.32    1.31
  -3  -5  14   11.54    1.75
  -3  -5  14   10.85    1.89
  -3  -5  14   11.83    2.02
  -3  -5  14    9.13    2.97
  -3  -5  13   12.39    3.44
  -3  -5  13   18.58    3.70
  -3  -5  13   15.57    2.18
  -3  -5  13   15.73    2.30
  -3  -5  12   46.29    5.01
  -3  -5  12   40.47    4.98
  -3  -5  12   44.81    3.20
  -3  -5  12   48.82    3.24
  -3  -5  11   85.55    6.67
  -3  -5  11   95.86    4.57
  -3  -5  11   92.52    4.51
  -3  -5  11   92.55    4.44
  -3  -5  10   26.25    3.15
  -3  -5  10   30.95    3.14
  -3  -5  10   28.25    2.92
  -3  -5   9   53.79    3.60
  -3  -5   9   49.22    5.80
  -3  -5   9   49.73    3.38
   3  -5  -9   46.44    3.66
  -3  -5   9   43.88    5.42
  -3  -5   8  224.02   10.58
  -3  -5   8  226.25    7.76
   3  -5  -8  210.35    7.94
  -3  -5   8  243.56   11.13
  -3  -5   7  236.65   11.20
  -3  -5   7  251.58   11.08
  -3  -5   7  247.07   10.92
   3  -5  -7  234.09    8.38
  -3  -5   7  243.94    8.13
  -3  -5   6   95.46    7.19
  -3  -5   6   78.65    6.54
  -3  -5   6   91.88    4.32
  -3  -5   6   89.34    6.45
   3  -5  -6   85.06    4.50
  -3  -5   6   93.40    6.71
  -3  -5   5  252.34   11.00
  -3  -5   5  259.94   10.61
  -3  -5   5  250.32    8.06
   3  -5  -5  236.47    8.40
  -3  -5   5  268.61   11.46
  -3  -5   4   35.46    4.21
  -3  -5   4   38.05    4.84
  -3  -5   4   39.16    2.81
   3  -5  -4   33.46    3.12
   3  -5  -3  100.06    6.95
  -3  -5   3   82.35    3.93
   3  -5  -3   86.77    4.31
  -3  -5   3   89.20    5.64
  -3  -5   3   82.64    6.22
   3  -5  -2   89.43    4.36
  -3  -5   2   91.87    4.19
   3  -5  -1   68.94    3.77
  -3  -5   1   67.48    3.66
   3  -5   0  122.02    5.17
  -3  -5   0  119.39    5.11
   3  -5   0  135.60    8.27
   3  -5   1  276.78   12.26
   3  -5   1  250.54    8.57
   3  -5   2    9.26    4.06
   3  -5   2   14.09    4.41
   3  -5   3  485.71   17.75
  -3  -5  -3  438.36   14.18
   3  -5   3  471.12   13.58
  -3  -5  -4  238.85    9.12
   3  -5   4  269.53   12.28
   3  -5   4  267.82    8.47
  -3  -5  -5   99.21    5.27
   3  -5   5   96.96    6.64
   3  -5   5  113.81    7.84
   3  -5   5  103.74    4.44
  -3  -5  -6   39.63    3.75
   3  -5   7  163.04    9.36
   3  -5   7  161.64    6.35
   3  -5   7  164.90    6.49
  -3  -5  -7  140.04    6.57
  -3  -5  -7  144.72    9.84
  -3  -5  -8   31.68    5.46
   3  -5   8   22.36    4.73
   3  -5   8   25.24    2.97
   3  -5   8   28.53    3.09
   3  -5   9   21.42    4.15
  -3  -5  -9   29.99    5.61
  -3  -5 -10   28.37    5.13
   3  -5  10   33.44    2.67
  -3  -5 -10   26.29    2.92
   3  -5  10   29.48    2.76
  -3  -5 -11   42.64    2.88
   3  -5  11   44.02    3.97
   3  -5  11   44.57    2.82
  -3  -5 -12    0.81    1.31
   3  -5  12    0.22    1.45
  -3  -4  16   31.72    1.93
  -3  -4  16   28.10    1.93
  -3  -4  15   67.01    2.96
  -3  -4  15   72.76    3.34
  -3  -4  15   66.53    3.33
  -3  -4  15   72.03    4.89
  -3  -4  14   15.61    3.61
  -3  -4  14   15.85    2.42
  -3  -4  14   19.57    2.27
  -3  -4  14   16.51    2.49
  -3  -4  13   40.92    4.90
  -3  -4  13   41.89    4.93
  -3  -4  12   32.74    3.10
  -3  -4  12   28.99    3.13
  -3  -4  12   31.75    3.20
  -3  -4  12   31.52    4.92
  -3  -4  12   25.49    4.64
  -3  -4  11   97.94    4.82
  -3  -4  11   99.50    4.75
  -3  -4  11   90.59    7.06
  -3  -4  11   95.36    4.78
  -3  -4  10   94.02    4.78
  -3  -4  10  109.88    4.88
  -3  -4  10   97.77    4.94
  -3  -4  10   94.59    4.91
  -3  -4  10   98.69    7.22
  -3  -4   9  134.42    8.13
  -3  -4   9  144.31    8.28
   3  -4  -9  119.92    5.43
  -3  -4   9  140.19    5.69
  -3  -4   9  146.90    5.59
  -3  -4   9  142.98    5.78
  -3  -4   8   91.97    4.40
  -3  -4   8  105.96    6.77
  -3  -4   8   93.54    6.67
   3  -4  -8   85.90    4.33
  -3  -4   8   97.69    4.49
  -3  -4   8   97.92    4.30
  -3  -4   7  200.13    6.50
  -3  -4   7  189.46    9.18
  -3  -4   7  188.92    6.61
  -3  -4   7  204.63    9.52
  -3  -4   7  198.53    6.75
  -3  -4   7  204.38   10.00
   3  -4  -7  188.36    6.77
  -3  -4   7  206.43    9.23
  -3  -4   6    4.91    3.58
  -3  -4   6    6.75    3.23
  -3  -4   6    7.25    3.53
  -3  -4   6    4.67    3.59
  -3  -4   6    6.60    2.05
   3  -4  -6    5.50    2.07
  -3  -4   5  206.36    6.45
  -3  -4   5  214.48    8.80
   3  -4  -5  194.25    6.77
  -3  -4   5  221.38    9.60
  -3  -4   5  207.61    6.68
  -3  -4   5  213.02    9.15
   3  -4  -4  511.53   14.57
  -3  -4   4  484.37   14.12
  -3  -4   4  587.37   17.62
   3  -4  -4  597.13   17.12
  -3  -4   4  538.38   14.12
  -3  -4   4  571.37   16.62
   3  -4  -3   25.59    3.97
  -3  -4   3   21.39    1.99
  -3  -4   3   24.93    1.92
  -3  -4   3   26.61    3.34
  -3  -4   2  355.20    9.49
   3  -4  -2  372.20   12.14
   3  -4  -1  174.28    7.71
   3  -4   0   40.63    4.34
   3  -4   0   39.37    4.59
   3  -4   1  150.31    7.04
   3  -4   1  145.44    7.72
  -3  -4  -1  136.94    5.35
   3  -4   1  130.80    5.01
  -3  -4  -2  181.04    6.67
   3  -4   2  188.92    9.08
   3  -4   2  196.75    8.24
  -3  -4  -3   93.08    4.51
   3  -4   3   96.73    6.64
   3  -4   3  100.12    4.22
   3  -4   3   99.61    6.10
   3  -4   4  527.96   14.67
   3  -4   4  556.54   17.06
  -3  -4  -4  523.15   15.50
   3  -4   4  541.06   18.40
  -3  -4  -5  514.05   15.53
   3  -4   5  540.07   14.57
   3  -4   5  540.28   18.47
   3  -4   5  491.20   16.69
   3  -4   5  543.25   16.90
  -3  -4  -6  134.18    6.02
  -3  -4  -7  181.87    7.50
   3  -4   7  195.35    7.20
   3  -4   7  199.72   10.11
  -3  -4  -8  103.15    8.45
   3  -4   8  107.45    5.21
  -3  -4  -8  100.93    5.43
   3  -4   8  109.84    7.59
   3  -4   8  112.14    5.12
   3  -4   9    9.00    2.42
  -3  -4  -9    8.94    2.71
   3  -4   9   11.84    2.68
  -3  -4  -9    7.04    4.65
   3  -4  10   17.31    2.71
  -3  -4 -10   20.48    5.33
   3  -4  11   42.44    3.09
  -3  -4 -11   39.36    5.74
   3  -4  11   40.49    4.33
   3  -4  12   42.96    2.76
  -3  -4 -12   32.28    2.54
   3  -4  13   16.92    1.78
  -3  -3  17    9.04    1.40
  -3  -3  16   24.21    2.16
  -3  -3  16   30.41    2.19
  -3  -3  16   25.38    2.26
  -3  -3  15    3.94    2.14
  -3  -3  15    3.24    2.02
  -3  -3  15    2.83    2.14
  -3  -3  15    7.85    1.92
  -3  -3  15    4.19    3.18
  -3  -3  14  166.87    8.42
  -3  -3  14  139.09    5.76
  -3  -3  13   38.54    3.12
  -3  -3  13   42.14    3.48
  -3  -3  13   31.72    3.21
  -3  -3  13   35.74    5.15
  -3  -3  13   35.00    5.13
  -3  -3  13   36.83    3.38
  -3  -3  12  127.79    5.26
  -3  -3  12  106.90    5.32
  -3  -3  12  121.15    5.33
  -3  -3  12  105.36    5.20
  -3  -3  12  113.47    5.31
  -3  -3  12  118.97    7.82
  -3  -3  12  122.70    7.80
  -3  -3  11   96.49    4.65
  -3  -3  11   90.14    4.70
  -3  -3  11   83.67    4.67
  -3  -3  11   92.22    6.92
  -3  -3  11   88.78    4.60
  -3  -3  11   86.06    6.80
  -3  -3  10   26.67    2.94
  -3  -3  10   25.47    3.11
  -3  -3  10   24.32    3.06
  -3  -3  10   25.06    3.16
  -3  -3  10   19.56    4.39
  -3  -3  10   25.16    2.89
  -3  -3   9  302.96    9.44
  -3  -3   9  303.35    9.55
  -3  -3   9  310.52    9.43
  -3  -3   9  275.78    9.41
  -3  -3   9  317.25    9.53
  -3  -3   9  304.13   12.17
  -3  -3   8   21.47    2.91
  -3  -3   8   17.85    3.69
  -3  -3   8   14.68    3.65
  -3  -3   8   20.07    2.44
   3  -3  -8   15.96    2.19
  -3  -3   8   21.18    2.43
  -3  -3   8   18.56    2.47
  -3  -3   8   15.66    2.53
  -3  -3   7   71.41    5.70
  -3  -3   7   77.04    5.47
  -3  -3   7   77.08    5.29
  -3  -3   7   76.29    5.58
  -3  -3   7   66.50    3.49
  -3  -3   7   77.91    3.92
  -3  -3   6   60.98    4.58
  -3  -3   6   53.42    2.77
  -3  -3   6   53.56    4.72
  -3  -3   6   65.20    5.08
  -3  -3   6   54.59    2.75
  -3  -3   6   59.05    4.86
  -3  -3   6   53.49    3.14
   3  -3  -6   49.11    2.76
  -3  -3   6   50.25    4.99
  -3  -3   6   51.44    2.87
   3  -3  -5  125.53    4.46
  -3  -3   5  126.19    6.52
   3  -3  -5  134.74    6.34
  -3  -3   5  116.68    4.23
  -3  -3   5  133.30    6.17
  -3  -3   5  126.38    6.16
  -3  -3   5  129.10    4.29
  -3  -3   5  127.36    4.44
  -3  -3   5  130.93    4.69
  -3  -3   5  127.41    4.49
  -3  -3   4  502.41   13.12
  -3  -3   4  525.31   16.20
  -3  -3   4  508.85   13.45
  -3  -3   4  486.20   13.22
   3  -3  -4  539.13   15.19
  -3  -3   4  471.77   13.08
   3  -3  -4  510.76   13.54
  -3  -3   4  509.32   13.40
  -3  -3   4  534.26   15.31
  -3  -3   4  512.24   13.43
  -3  -3   3   29.93    3.93
   3  -3  -3   36.61    2.30
  -3  -3   3   34.01    2.13
  -3  -3   3   32.19    2.24
  -3  -3   3   36.10    3.17
  -3  -3   3   29.88    1.92
  -3  -3   3   34.72    2.14
   3  -3  -3   36.89    3.79
  -3  -3   3   36.54    1.76
  -3  -3   2  516.86   13.58
   3  -3  -2  563.30   15.64
   3  -3  -2  547.90   14.15
  -3  -3   2  536.25   14.89
  -3  -3   2  539.94   15.06
  -3  -3   2  535.93   16.02
  -3  -3   2  488.83   14.02
   3  -3  -1 1125.37   28.35
  -3  -3   1 1080.26   29.81
  -3  -3   1 1129.14   29.15
  -3  -3   1 1094.01   28.46
   3  -3   0  292.59   10.67
   3  -3   0  297.01    8.43
  -3  -3   0  285.38    8.51
   3  -3   1  135.82    6.71
  -3  -3  -1  122.13    4.52
   3  -3   1  128.15    4.49
  -3  -3  -2   25.71    2.26
   3  -3   2   24.49    2.34
   3  -3   2   25.52    3.75
   3  -3   2   21.97    2.38
   3  -3   3  274.34    8.22
   3  -3   3  284.20    9.30
   3  -3   3  285.05   10.85
  -3  -3  -4  169.64    6.11
   3  -3   4  170.15    8.18
   3  -3   4  177.88    7.15
   3  -3   5  504.64   13.66
   3  -3   5  488.84   15.84
  -3  -3  -5  496.97   14.33
   3  -3   6   67.94    3.32
   3  -3   6   64.21    5.04
  -3  -3  -6   63.54    3.76
  -3  -3  -6   68.35    6.23
   3  -3   7   54.06    3.30
   3  -3   7   58.05    3.60
  -3  -3  -7   56.93    3.72
   3  -3   7   57.16    5.54
   3  -3   7   53.52    5.06
  -3  -3  -7   57.27    6.19
   3  -3   8  365.90   13.92
   3  -3   8  356.39   10.85
   3  -3   8  343.61   11.05
  -3  -3  -8  350.37   11.26
   3  -3   8  341.51   10.77
   3  -3   9  173.53    6.68
   3  -3   9  193.81    9.45
   3  -3   9  183.84    6.64
   3  -3   9  184.87    7.04
  -3  -3  -9  182.86    7.16
  -3  -3  -9  186.83   11.18
   3  -3   9  169.79    9.39
  -3  -3 -10   12.73    4.75
  -3  -3 -10   13.12    2.66
   3  -3  10   10.38    3.86
   3  -3  10   14.98    2.42
   3  -3  10   17.55    2.78
   3  -3  10   15.49    2.44
   3  -3  11   33.16    4.72
   3  -3  12   64.61    5.07
   3  -3  12   77.78    3.83
   3  -3  13    1.71    2.21
   3  -3  13    5.55    1.83
   3  -3  14   66.08    2.69
  -3  -2  17   36.36    2.25
  -3  -2  17   32.97    2.19
  -3  -2  16   91.30    3.71
  -3  -2  16   84.48    3.91
  -3  -2  15   21.08    2.74
  -3  -2  15   18.26    2.59
  -3  -2  15   25.22    2.71
  -3  -2  15   14.74    2.69
  -3  -2  14  230.18    8.25
  -3  -2  14  233.52    8.20
  -3  -2  14  244.94    7.86
  -3  -2  14  212.87    8.11
  -3  -2  14  249.58    8.16
  -3  -2  14  241.16   10.88
  -3  -2  13   34.87    3.62
  -3  -2  13   36.39    3.41
  -3  -2  13   43.84    3.33
  -3  -2  13   42.07    3.65
  -3  -2  13   37.84    3.51
  -3  -2  13   36.65    4.86
  -3  -2  12   58.34    4.11
  -3  -2  12   56.41    5.62
  -3  -2  12   67.74    3.89
  -3  -2  12   52.22    4.05
  -3  -2  12   58.95    5.98
  -3  -2  12   57.67    3.91
  -3  -2  12   57.88    5.90
  -3  -2  11   32.84    4.85
  -3  -2  11   33.49    3.33
  -3  -2  11   28.34    3.49
  -3  -2  11   30.64    3.44
  -3  -2  11   34.80    4.87
  -3  -2  11   26.56    3.22
  -3  -2  11   31.84    3.24
  -3  -2  11   27.65    4.26
  -3  -2  11   35.67    3.12
  -3  -2  10  296.37    9.49
  -3  -2  10  309.56    9.52
  -3  -2  10  320.15   12.35
  -3  -2  10  320.21    9.53
  -3  -2  10  303.78    9.73
  -3  -2  10  288.09    9.75
  -3  -2  10  298.08   11.87
  -3  -2  10  312.28   12.23
  -3  -2  10  284.99   10.02
  -3  -2  10  301.92    9.96
  -3  -2  10  300.37    8.97
  -3  -2   9   91.22    6.06
  -3  -2   9   92.77    4.80
  -3  -2   9   95.68    4.23
  -3  -2   9   92.69    5.83
  -3  -2   9   96.85    4.57
  -3  -2   9   93.40    4.19
  -3  -2   9   82.46    5.66
  -3  -2   9   87.41    4.53
  -3  -2   9   95.66    4.40
  -3  -2   9   94.24    4.35
  -3  -2   8    8.24    2.01
  -3  -2   8    8.43    2.67
  -3  -2   8    7.52    2.34
  -3  -2   8    5.44    3.50
  -3  -2   8   10.63    2.49
  -3  -2   8    8.32    2.17
  -3  -2   8    9.06    1.99
  -3  -2   8    7.51    3.20
  -3  -2   8    8.03    1.71
  -3  -2   8    5.13    3.37
   3  -2  -7   98.28    3.61
  -3  -2   7   98.73    6.11
  -3  -2   7  106.17    5.80
  -3  -2   7  104.73    6.26
  -3  -2   7   87.64    5.38
  -3  -2   7   97.36    4.10
  -3  -2   7   91.62    4.97
  -3  -2   7  107.26    5.68
  -3  -2   7  100.62    3.59
  -3  -2   6  829.05   25.03
  -3  -2   6  868.67   22.99
  -3  -2   6  925.91   24.78
  -3  -2   6  865.26   22.74
  -3  -2   6  910.48   24.62
  -3  -2   6  886.04   22.75
  -3  -2   6  848.26   23.85
   3  -2  -6  863.28   22.37
  -3  -2   6  877.21   22.68
  -3  -2   6  859.36   22.27
  -3  -2   6  845.92   24.36
  -3  -2   6  893.71   22.60
  -3  -2   6  859.37   22.99
  -3  -2   6  883.23   22.64
  -3  -2   6  925.97   25.15
  -3  -2   6  918.45   24.83
  -3  -2   6  912.27   25.09
  -3  -2   5  330.55    9.68
  -3  -2   5  339.15    9.32
  -3  -2   5  336.10    9.48
  -3  -2   5  321.04   10.08
  -3  -2   5  331.23    9.00
   3  -2  -5  341.49   10.34
  -3  -2   5  351.68   11.25
  -3  -2   5  366.31   11.62
  -3  -2   5  335.56    9.70
   3  -2  -5  332.06    9.13
  -3  -2   5  340.64    9.31
  -3  -2   5  336.17    9.22
  -3  -2   5  323.11   11.36
  -3  -2   4 1414.36   36.04
  -3  -2   4 1439.88   35.63
  -3  -2   4 1441.96   35.92
  -3  -2   4 1434.11   35.64
  -3  -2   4 1531.16   37.17
  -3  -2   4 1498.07   37.34
   3  -2  -4 1454.19   35.61
  -3  -2   4 1321.78   35.16
  -3  -2   4 1437.60   35.69
  -3  -2   4 1443.70   35.85
  -3  -2   4 1445.21   35.54
   3  -2  -4 1493.61   36.74
  -3  -2   4 1469.92   37.80
   3  -2  -3  245.87    7.70
  -3  -2   3  278.02    8.60
  -3  -2   3  280.72    9.42
  -3  -2   3  281.90    8.99
  -3  -2   3  266.98    7.87
   3  -2  -3  301.10    7.72
  -3  -2   3  279.45    7.42
  -3  -2   3  281.52    7.54
  -3  -2   3  282.76    7.65
  -3  -2   3  270.70    8.76
  -3  -2   2  243.05    6.74
  -3  -2   2  243.83    7.30
   3  -2  -2  252.00    7.84
   3  -2  -2  227.72    6.69
  -3  -2   2  234.79    6.37
  -3  -2   2  238.72    6.44
  -3  -2   2  240.12    6.85
  -3  -2   2  241.74    8.19
  -3  -2   2  250.51    7.89
  -3  -2   2  235.90    6.53
  -3  -2   2  238.74    7.50
   3  -2  -2  254.58    6.82
   3  -2  -1   12.16    2.29
   3  -2  -1   11.05    2.96
  -3  -2   1   10.74    1.54
  -3  -2   1   10.48    1.00
  -3  -2   1   10.48    1.50
  -3  -2   1   11.14    1.30
  -3  -2   1   13.19    1.94
   3  -2  -1   10.84    1.64
  -3  -2   1    9.44    2.44
   3  -2   0 5273.30  124.94
  -3  -2   0 5198.68  125.60
   3  -2   0 5364.12  126.24
  -3  -2   0 4922.65  124.28
  -3  -2   0 5078.77  124.94
  -3  -2   0 5112.99  124.81
   3  -2   0 5247.97  126.95
   3  -2   1  268.50    8.41
  -3  -2  -1  241.85    7.28
  -3  -2  -1  246.50    6.69
  -3  -2  -1  243.04    7.12
   3  -2   1  255.22    9.02
   3  -2   1  241.68    7.06
   3  -2   2 1283.50   33.25
  -3  -2  -2 1274.98   31.98
   3  -2   2 1232.65   31.73
   3  -2   3  169.69    7.34
   3  -2   3  154.17    6.35
  -3  -2  -3  159.60    5.35
   3  -2   3  158.00    5.15
   3  -2   4  489.95   14.61
   3  -2   4  479.32   14.26
   3  -2   4  478.24   12.61
  -3  -2  -5  227.85    7.34
  -3  -2  -5  249.27   10.34
   3  -2   5  235.89    9.02
   3  -2   6   74.90    5.36
  -3  -2  -6   78.16    3.84
  -3  -2  -6   75.94    6.13
   3  -2   6   78.24    5.29
   3  -2   6   69.28    4.43
   3  -2   7   78.14    3.79
  -3  -2  -7   84.71    4.15
  -3  -2  -7   78.41    6.72
   3  -2   7   81.04    3.58
   3  -2   7   71.46    5.64
   3  -2   7   73.43    5.62
   3  -2   7   71.85    5.51
  -3  -2  -7   74.30    5.68
  -3  -2  -8  131.65    8.83
   3  -2   8  112.54    5.01
  -3  -2  -8  125.05    5.36
   3  -2   8  104.91    7.08
   3  -2   8  119.97    6.96
   3  -2   8  118.17    4.80
   3  -2   9   38.20    3.38
   3  -2   9   37.83    3.17
  -3  -2  -9   40.30    3.36
   3  -2   9   38.14    2.93
  -3  -2 -10  116.26    9.13
   3  -2  10  112.41    5.14
   3  -2  10  119.56    5.35
  -3  -2 -10  116.02    5.32
   3  -2  10  108.51    7.70
   3  -2  11  165.03    6.30
   3  -2  11  155.86    9.12
   3  -2  11  155.11    6.20
   3  -2  12    9.30    2.38
   3  -2  12    9.50    2.14
   3  -2  12    6.54    3.44
   3  -2  13   48.95    2.92
   3  -2  13   38.23    4.12
   3  -2  13   40.97    4.56
   3  -2  14   15.24    1.73
   3  -2  14   11.92    2.50
  -3  -1  17    3.47    1.70
  -3  -1  17    3.98    1.71
  -3  -1  17    2.06    1.69
  -3  -1  16    7.84    2.14
  -3  -1  16    8.54    2.23
  -3  -1  16    3.16    2.20
  -3  -1  15   12.89    2.58
  -3  -1  15    8.91    2.66
  -3  -1  14   21.27    3.15
  -3  -1  14   18.47    2.45
  -3  -1  14   24.06    2.75
  -3  -1  14   14.73    4.12
  -3  -1  14   22.84    2.99
  -3  -1  14   19.34    2.99
  -3  -1  13  148.44    6.17
  -3  -1  13  146.55    8.66
  -3  -1  13  141.35    5.60
  -3  -1  13  157.93    5.94
  -3  -1  13  143.13    6.33
  -3  -1  13  157.83    6.16
  -3  -1  13  116.99    8.99
  -3  -1  13  131.33    8.48
  -3  -1  12    7.27    4.44
  -3  -1  12    9.65    2.90
  -3  -1  12   10.33    3.60
  -3  -1  12   14.91    2.70
  -3  -1  12   13.19    4.32
  -3  -1  12   14.50    3.20
  -3  -1  12   13.39    2.90
  -3  -1  12   11.16    2.75
  -3  -1  12   14.78    2.92
  -3  -1  11  178.85    9.85
  -3  -1  11  182.39    6.73
  -3  -1  11  161.17    9.54
  -3  -1  11  181.59    6.65
  -3  -1  11  173.25    7.01
  -3  -1  11  170.57    6.74
  -3  -1  11  186.29    6.48
  -3  -1  11  183.99    9.06
  -3  -1  11  170.10    6.81
  -3  -1  11  169.06    6.75
  -3  -1  11  177.11    9.04
  -3  -1  11  178.90    6.87
  -3  -1  11  190.90    9.15
  -3  -1  11  171.33    8.80
  -3  -1  10  232.39   10.17
  -3  -1  10  233.54    7.88
  -3  -1  10  219.97    7.78
  -3  -1  10  216.90   10.63
  -3  -1  10  233.35    7.69
  -3  -1  10  250.01   10.17
  -3  -1  10  230.06    7.67
  -3  -1  10  224.90    8.03
  -3  -1  10  212.06    9.76
  -3  -1  10  233.59   10.00
  -3  -1  10  252.92    7.64
  -3  -1  10  221.18    7.79
  -3  -1  10  231.09    7.94
  -3  -1  10  234.57   10.91
  -3  -1   9  518.17   14.74
  -3  -1   9  552.77   14.55
  -3  -1   9  515.94   17.06
  -3  -1   9  516.77   14.66
  -3  -1   9  513.21   14.65
  -3  -1   9  502.41   17.68
  -3  -1   9  528.44   14.55
  -3  -1   9  512.73   14.55
  -3  -1   9  558.45   17.17
  -3  -1   9  506.27   16.83
  -3  -1   9  533.07   14.89
  -3  -1   9  541.73   16.99
  -3  -1   9  519.84   17.79
  -3  -1   9  502.71   17.07
  -3  -1   9  528.07   14.91
  -3  -1   8  876.57   26.07
  -3  -1   8  884.45   25.27
  -3  -1   8  848.81   26.03
  -3  -1   8  909.46   25.41
  -3  -1   8  898.14   25.87
  -3  -1   7  706.87   21.22
  -3  -1   7  730.32   18.74
  -3  -1   7  717.90   20.60
  -3  -1   7  737.24   21.19
  -3  -1   7  708.62   20.58
  -3  -1   7  696.67   18.73
  -3  -1   7  708.27   20.88
  -3  -1   7  735.46   21.12
  -3  -1   7  735.57   20.65
  -3  -1   7  698.16   18.67
  -3  -1   7  710.75   18.90
  -3  -1   7  709.30   21.23
  -3  -1   7  693.33   18.80
  -3  -1   7  715.74   18.94
  -3  -1   6   21.87    2.21
  -3  -1   6   20.06    3.22
  -3  -1   6   21.48    2.79
  -3  -1   6   21.51    2.23
  -3  -1   6   23.44    2.09
  -3  -1   6   22.50    2.06
  -3  -1   6   19.75    3.26
  -3  -1   6   18.28    3.29
  -3  -1   6   24.33    2.40
   3  -1  -6   20.87    1.40
  -3  -1   6   25.55    2.02
  -3  -1   6   20.15    3.07
  -3  -1   6   23.71    3.42
  -3  -1   5  221.19    6.64
  -3  -1   5  228.87    7.98
  -3  -1   5  224.91    6.55
  -3  -1   5  228.72    6.35
  -3  -1   5  235.65    8.08
  -3  -1   5  225.12    6.45
  -3  -1   5  226.10    7.60
  -3  -1   5  227.59    6.50
   3  -1  -5  219.95    6.04
  -3  -1   5  227.10    6.49
  -3  -1   5  214.60    8.21
  -3  -1   5  223.71    8.16
  -3  -1   5  217.53    7.79
  -3  -1   5  223.69    7.92
  -3  -1   5  225.49    6.70
  -3  -1   5  237.04    8.26
  -3  -1   5  218.95    7.99
  -3  -1   4  476.71   13.68
  -3  -1   4  478.01   12.55
  -3  -1   4  473.86   12.59
  -3  -1   4  482.56   13.84
  -3  -1   4  475.02   12.63
  -3  -1   4  471.70   13.95
  -3  -1   4  470.73   12.50
   3  -1  -4  483.80   12.21
  -3  -1   4  474.08   12.50
  -3  -1   4  484.09   13.78
  -3  -1   4  488.85   12.40
  -3  -1   4  479.87   12.46
  -3  -1   4  482.46   12.69
   3  -1  -4  459.44   13.34
  -3  -1   4  468.83   14.15
  -3  -1   4  488.47   13.92
  -3  -1   4  483.51   14.04
  -3  -1   4  480.08   12.43
  -3  -1   3 1989.24   48.57
  -3  -1   3 1936.45   47.59
  -3  -1   3 1920.30   47.55
   3  -1  -3 1938.55   48.59
  -3  -1   3 1965.99   48.75
  -3  -1   3 1920.62   47.68
  -3  -1   3 1930.36   47.42
  -3  -1   3 1988.61   48.82
  -3  -1   3 1904.99   47.48
  -3  -1   3 1941.76   47.47
  -3  -1   3 1938.64   48.53
   3  -1  -3 1953.19   48.34
   3  -1  -3 1854.47   48.08
  -3  -1   3 1934.24   47.49
   3  -1  -3 1952.42   47.40
  -3  -1   3 1852.17   47.25
  -3  -1   3 1928.01   47.67
  -3  -1   3 1918.36   48.96
  -3  -1   3 1815.95   47.72
   3  -1  -2  880.30   20.87
  -3  -1   2  778.02   20.72
  -3  -1   2  818.46   20.81
  -3  -1   2  792.74   21.50
  -3  -1   2  864.96   21.70
  -3  -1   2  833.96   20.97
  -3  -1   2  827.83   21.60
  -3  -1   2  837.45   21.42
   3  -1  -2  839.55   22.21
  -3  -1   2  834.32   20.78
  -3  -1   2  832.33   21.29
   3  -1  -2  873.03   22.25
  -3  -1   1  442.07   11.43
  -3  -1   1  447.88   11.27
  -3  -1   1  439.82   12.62
   3  -1  -1  460.42   13.07
  -3  -1   1  451.89   11.66
  -3  -1   1  448.61   12.70
  -3  -1   1  443.09   11.63
   3  -1  -1  486.79   11.74
   3  -1  -1  484.07   13.24
  -3  -1   1  440.33   11.64
  -3  -1   0  545.51   14.19
   3  -1   0  559.63   14.17
  -3  -1   0  558.95   15.53
  -3  -1   0  539.46   13.69
   3  -1   0  576.08   15.29
   3  -1   1 1052.34   26.86
  -3  -1  -1 1068.24   27.51
   3  -1   1 1102.76   27.57
  -3  -1  -1  991.87   25.77
   3  -1   1  995.71   25.67
  -3  -1  -2 1618.61   39.42
   3  -1   2 1419.39   37.12
   3  -1   2 1540.79   38.45
   3  -1   2 1500.47   37.15
   3  -1   3  380.60   10.60
   3  -1   3  379.15    9.17
  -3  -1  -3  383.21   11.69
   3  -1   4  526.21   13.44
   3  -1   4  532.03   14.95
  -3  -1  -4  519.86   13.77
   3  -1   5   26.99    3.88
   3  -1   5   24.92    2.18
  -3  -1  -5   28.53    4.00
  -3  -1  -5   26.59    3.48
   3  -1   5   27.33    3.00
   3  -1   5   24.45    3.20
  -3  -1  -6  228.72    7.23
   3  -1   6  225.31    8.97
   3  -1   6  207.00    8.38
   3  -1   6  202.58    6.61
  -3  -1  -6  236.71   10.39
   3  -1   6  213.29    8.99
   3  -1   6  212.83    8.03
  -3  -1  -6  244.54    9.35
  -3  -1  -7   72.01    3.72
   3  -1   7   70.33    5.37
  -3  -1  -7   70.95    5.40
   3  -1   7   64.75    3.16
   3  -1   7   66.53    4.69
   3  -1   7   66.12    5.13
   3  -1   7   64.17    3.27
  -3  -1  -7   68.81    6.34
   3  -1   8  157.12    8.37
  -3  -1  -8  160.88    6.12
   3  -1   8  158.24    5.98
   3  -1   8  149.02    5.57
  -3  -1  -8  167.13    9.93
   3  -1   9   49.62    3.47
  -3  -1  -9   48.54    6.48
   3  -1   9   45.84    3.12
   3  -1   9   47.18    3.51
  -3  -1  -9   47.62    3.43
   3  -1  10   19.89    2.65
   3  -1  10   20.49    4.08
   3  -1  10   19.41    2.52
   3  -1  10   19.33    2.81
  -3  -1 -10   16.00    2.60
   3  -1  11  161.29    6.58
   3  -1  11  180.45    6.59
   3  -1  11  182.32    9.76
   3  -1  12  140.06    8.37
   3  -1  13   12.44    2.12
   3  -1  13   11.56    3.47
   3  -1  13   11.47    2.06
   3  -1  13    8.35    3.14
   3  -1  14   50.54    4.20
   3  -1  14   47.89    2.42
   3  -1  15    3.83    1.62
  -3   0  18   41.52    1.96
  -3   0  17    8.49    1.93
  -3   0  17    8.92    1.83
  -3   0  16    2.64    2.08
  -3   0  16    1.65    1.71
  -3   0  16    1.36    2.20
  -3   0  16    3.61    2.11
  -3   0  15    2.85    3.62
  -3   0  14   18.95    2.89
  -3   0  14   16.41    2.52
  -3   0  14   18.16    4.23
  -3   0  14   15.53    2.90
  -3   0  14   25.39    3.02
  -3   0  14   16.38    2.97
  -3   0  14   12.97    4.60
  -3   0  13    1.57    3.79
  -3   0  13    6.50    2.73
  -3   0  13    3.60    4.19
  -3   0  13    1.44    2.68
  -3   0  13    5.38    2.66
  -3   0  13    4.59    2.66
  -3   0  13    8.81    4.00
  -3   0  13    3.58    3.52
  -3   0  12    1.36    3.45
  -3   0  12    1.73    3.67
  -3   0  12    0.69    2.57
  -3   0  12    3.61    2.95
  -3   0  12    3.03    2.45
  -3   0  12    5.22    2.63
  -3   0  12    0.24    3.96
  -3   0  12    2.13    2.61
  -3   0  12    2.87    2.57
  -3   0  11  630.53   20.27
  -3   0  11  599.48   17.58
  -3   0  11  648.29   17.73
  -3   0  11  625.09   17.30
  -3   0  11  634.99   17.65
  -3   0  11  622.85   17.39
  -3   0  11  643.84   17.23
  -3   0  11  582.15   21.09
  -3   0  11  624.64   21.34
  -3   0  11  619.22   17.41
  -3   0  11  596.41   17.32
  -3   0  11  602.94   20.76
  -3   0  10  650.62   18.23
  -3   0  10  685.25   20.74
  -3   0  10  650.93   18.02
  -3   0  10  649.34   21.18
  -3   0  10  653.88   21.48
  -3   0  10  672.61   18.26
  -3   0  10  660.90   17.96
  -3   0  10  691.32   17.96
  -3   0  10  586.27   19.91
  -3   0  10  667.30   21.69
  -3   0  10  635.80   18.17
  -3   0  10  676.15   18.09
  -3   0  10  658.49   18.06
  -3   0   9 1055.18   26.45
  -3   0   9 1005.46   26.69
  -3   0   9  994.12   29.29
  -3   0   9 1010.38   26.49
  -3   0   9 1017.03   28.94
  -3   0   9 1042.74   29.38
  -3   0   9 1001.02   26.42
  -3   0   9 1054.55   29.09
  -3   0   9 1044.65   26.72
  -3   0   9 1012.56   26.51
  -3   0   9  952.53   26.60
  -3   0   9  970.31   26.56
  -3   0   9 1043.04   26.55
  -3   0   9 1050.76   28.97
  -3   0   9 1020.04   29.78
  -3   0   9 1015.57   29.65
  -3   0   9 1028.72   26.65
  -3   0   8  318.96   11.06
  -3   0   8  297.19   11.29
  -3   0   8  302.55   11.28
  -3   0   8  293.65   10.63
  -3   0   8  295.15   10.69
  -3   0   8  319.10   10.95
  -3   0   8  316.11   11.24
  -3   0   7    7.27    1.93
  -3   0   7    6.65    2.74
  -3   0   7    8.94    1.91
  -3   0   7    6.91    2.23
  -3   0   7    8.96    3.18
  -3   0   7    6.06    2.80
  -3   0   7    7.49    1.89
  -3   0   7    7.24    1.88
  -3   0   7    8.31    2.85
  -3   0   7    7.49    2.59
  -3   0   7    7.75    1.90
  -3   0   7    7.60    2.14
  -3   0   7    8.53    2.11
  -3   0   7   10.14    2.98
  -3   0   7   10.66    2.90
  -3   0   7    8.82    2.87
  -3   0   6 1043.42   26.21
  -3   0   6 1029.16   26.08
  -3   0   6 1017.02   26.23
  -3   0   6 1023.81   26.11
  -3   0   6 1023.59   27.85
  -3   0   6 1016.25   26.13
  -3   0   6 1067.07   27.90
  -3   0   6  997.91   26.21
  -3   0   6 1003.27   26.11
  -3   0   6 1046.67   28.03
  -3   0   6 1045.33   27.82
  -3   0   6 1038.43   26.16
  -3   0   6 1044.02   26.29
  -3   0   6 1039.84   28.14
  -3   0   5  931.41   23.04
  -3   0   5  924.51   24.21
  -3   0   5  917.19   24.28
  -3   0   5  924.49   22.94
  -3   0   5  908.73   22.96
  -3   0   5  906.17   22.86
  -3   0   5  910.34   23.00
  -3   0   5  908.32   22.89
  -3   0   5  882.55   24.30
  -3   0   5  899.32   22.91
  -3   0   5  899.29   24.49
  -3   0   5  949.32   24.53
  -3   0   5  896.76   22.99
  -3   0   5  893.59   22.88
  -3   0   5  900.89   24.12
  -3   0   5  946.32   24.38
  -3   0   5  972.00   24.72
  -3   0   5  916.83   24.57
   3   0  -5  844.35   22.50
  -3   0   4  625.38   17.03
   3   0  -4  598.27   15.70
  -3   0   4  633.09   17.13
  -3   0   4  640.29   16.01
  -3   0   4  627.51   15.97
  -3   0   4  627.21   16.08
  -3   0   4  620.17   17.02
  -3   0   4  618.92   15.98
  -3   0   4  622.09   16.00
  -3   0   4  639.08   16.05
   3   0  -4  627.47   16.04
  -3   0   4  646.91   17.31
  -3   0   4  610.89   17.29
  -3   0   4  630.45   16.11
  -3   0   4  636.59   16.04
  -3   0   4  629.69   16.09
  -3   0   4  648.66   17.49
  -3   0   3  836.11   20.96
  -3   0   3  856.42   21.28
  -3   0   3  853.64   21.17
  -3   0   3  870.19   21.36
  -3   0   3  854.73   21.30
  -3   0   3  865.95   22.10
  -3   0   3  817.54   20.96
   3   0  -3  818.62   21.02
  -3   0   3  897.06   22.43
  -3   0   3  869.38   22.03
  -3   0   3  859.45   22.40
  -3   0   3  867.00   22.10
   3   0  -3  843.42   22.43
   3   0  -3  846.78   21.51
   3   0  -3  818.64   21.79
  -3   0   3  860.27   21.23
  -3   0   3  862.63   21.32
  -3   0   2 8069.34  198.65
  -3   0   2 8091.01  198.59
  -3   0   2 7946.15  198.85
   3   0  -2 8004.66  198.65
   3   0  -2 8024.66  199.38
  -3   0   2 8476.36  199.60
  -3   0   2 8003.67  199.71
   3   0  -2 8088.47  199.64
  -3   0   2 8148.73  198.71
  -3   0   2 8219.01  199.74
  -3   0   2 8101.77  199.17
  -3   0   2 8086.57  198.63
  -3   0   2 8276.13  199.68
  -3   0   2 8292.57  199.86
  -3   0   2 8159.72  198.66
  -3   0   2 8132.69  199.26
   3   0  -1 2453.65   61.08
  -3   0   1 2589.45   62.30
   3   0  -1 2525.63   62.08
  -3   0   1 2484.74   61.14
  -3   0   1 2522.44   61.12
  -3   0   1 2484.53   61.10
   3   0  -1 2526.31   62.28
  -3   0   1 2462.86   60.80
   3   0  -1 2488.15   61.69
  -3   0   1 2356.69   62.19
  -3   0   1 2460.19   60.93
  -3   0   1 2487.56   61.87
   3   0   0  246.09    7.75
  -3   0   0  225.01    5.77
  -3   0   0  237.06    7.66
   3   0   0  230.13    6.27
   3   0   1    2.30    2.50
   3   0   1    2.14    1.34
   3   0   1    0.49    2.00
  -3   0  -1    1.70    2.45
  -3   0  -1    2.42    1.33
  -3   0  -1    2.93    2.75
   3   0   2    5.61    2.26
  -3   0  -2    5.08    2.57
   3   0   2    4.86    2.63
   3   0   2    4.08    1.60
   3   0   2    6.07    2.91
  -3   0  -2    3.46    1.61
  -3   0  -2    6.67    2.98
  -3   0  -3   16.78    3.37
   3   0   3   14.03    2.52
  -3   0  -3   16.12    2.96
   3   0   3   14.40    2.94
   3   0   3   14.13    3.25
   3   0   3   14.14    1.88
  -3   0  -3   11.93    1.81
  -3   0  -4  229.72    8.35
   3   0   4  218.97    7.86
   3   0   4  214.99    6.26
  -3   0  -4  206.02    6.31
   3   0   4  201.47    6.71
  -3   0  -4  219.20    8.95
   3   0   4  198.00    5.78
   3   0   4  204.45    6.84
   3   0   5  672.16   17.79
   3   0   5  674.04   19.01
   3   0   5  694.57   19.10
  -3   0  -5  788.13   22.21
  -3   0  -5  772.17   20.96
   3   0   5  752.80   20.52
   3   0   5  671.74   17.72
  -3   0  -5  709.22   18.38
   3   0   5  756.35   20.50
   3   0   6  372.55   12.40
  -3   0  -6  389.97   14.24
   3   0   6  357.38   12.34
  -3   0  -7  563.96   15.31
   3   0   7  555.12   18.17
   3   0   7  541.84   15.24
   3   0   8    3.29    2.16
   3   0   8   -0.38    2.79
  -3   0  -8   -0.67    1.96
   3   0   8    0.28    2.83
  -3   0  -9   12.55    2.43
   3   0   9   12.45    2.38
   3   0   9   13.70    2.57
   3   0   9   17.05    2.55
   3   0  10   16.61    2.59
   3   0  10   14.10    2.56
  -3   0 -10   11.78    2.44
   3   0  10   16.07    3.83
   3   0  10   15.17    2.49
   3   0  11  313.59    9.77
   3   0  11  298.64   13.20
   3   0  11  312.25   10.16
   3   0  11  307.38    9.81
   3   0  12  183.75    9.63
   3   0  13   29.65    2.53
   3   0  13   32.90    2.68
   3   0  13   31.49    4.32
   3   0  13   37.79    4.51
   3   0  14   17.87    3.19
   3   0  15   63.86    3.72
  -3   1  17    1.86    1.45
  -3   1  17    2.17    1.79
  -3   1  17    1.59    1.58
  -3   1  16   11.27    1.98
  -3   1  16    9.04    2.14
  -3   1  16    8.87    2.33
  -3   1  16   10.24    3.63
  -3   1  15   14.95    3.65
  -3   1  15    8.62    2.45
  -3   1  15    6.95    3.94
  -3   1  14   20.91    2.83
  -3   1  14   14.34    4.10
  -3   1  14   18.99    2.96
  -3   1  14   20.32    4.63
  -3   1  14   24.04    3.09
  -3   1  13  131.40    5.92
  -3   1  13  147.07    5.84
  -3   1  13  138.08    8.82
  -3   1  13  146.73    9.28
  -3   1  13  134.04    8.88
  -3   1  13  139.21    6.11
  -3   1  13  158.47    6.22
  -3   1  12   14.33    2.83
  -3   1  12   13.58    2.81
  -3   1  12   13.78    4.13
  -3   1  12   12.89    2.80
  -3   1  12   16.39    4.39
  -3   1  12   14.89    2.80
  -3   1  12   12.85    2.88
  -3   1  11  166.24    9.04
  -3   1  11  172.13    6.33
  -3   1  11  165.87    6.17
  -3   1  11  167.81    9.10
  -3   1  11  163.51    6.45
  -3   1  11  162.89    6.40
  -3   1  11  177.02    6.50
  -3   1  11  169.90    6.37
  -3   1  11  173.15    8.59
  -3   1  11  161.75    6.07
  -3   1  11  157.62    8.87
  -3   1  10  231.30    9.93
  -3   1  10  232.80    7.62
  -3   1  10  232.54    7.71
  -3   1  10  224.16   10.25
  -3   1  10  232.87    7.55
  -3   1  10  227.84    7.47
  -3   1  10  225.70    7.70
  -3   1  10  220.89    7.64
  -3   1  10  233.12    7.48
  -3   1  10  223.84   10.19
  -3   1  10  226.14    7.39
  -3   1  10  226.08   10.21
  -3   1   9  535.65   14.98
  -3   1   9  515.10   17.49
  -3   1   9  568.94   14.93
  -3   1   9  554.98   17.46
  -3   1   9  550.78   15.02
  -3   1   9  531.50   14.79
  -3   1   9  540.43   14.92
  -3   1   9  525.32   14.91
  -3   1   9  521.46   14.94
  -3   1   9  537.49   14.74
  -3   1   9  514.14   17.51
  -3   1   9  539.96   17.15
  -3   1   9  535.88   14.74
  -3   1   9  539.62   17.69
  -3   1   8  892.83   24.58
  -3   1   8  843.06   24.64
  -3   1   8  829.99   22.09
  -3   1   8  869.54   24.71
  -3   1   8  868.79   24.17
  -3   1   8  797.79   23.41
  -3   1   8  843.22   24.63
  -3   1   7  736.71   18.96
  -3   1   7  720.65   18.87
  -3   1   7  716.77   18.77
  -3   1   7  716.71   19.00
  -3   1   7  719.35   19.03
  -3   1   7  730.92   18.91
  -3   1   7  714.28   18.88
  -3   1   7  701.28   18.88
  -3   1   7  749.44   19.09
  -3   1   7  724.44   19.00
  -3   1   7  719.37   20.57
  -3   1   7  766.97   21.11
  -3   1   7  696.59   20.27
  -3   1   7  714.43   20.91
  -3   1   7  728.95   21.14
  -3   1   7  721.90   20.97
  -3   1   6   18.96    2.02
  -3   1   6   18.88    1.92
  -3   1   6   20.45    2.03
  -3   1   6   20.23    2.06
  -3   1   6   20.93    2.14
  -3   1   6   20.25    2.43
  -3   1   6   17.58    2.81
  -3   1   6   17.90    2.79
  -3   1   6   18.98    1.99
  -3   1   6   17.95    1.97
  -3   1   6   18.89    1.21
  -3   1   6   19.97    2.09
  -3   1   6   19.55    2.94
  -3   1   5  253.70    8.47
  -3   1   5  254.95    6.89
  -3   1   5  253.39    8.18
  -3   1   5  260.87    7.01
  -3   1   5  252.77    7.03
  -3   1   5  252.99    8.18
  -3   1   5  243.71    6.96
  -3   1   5  263.62    7.07
  -3   1   5  264.09    6.89
  -3   1   5  254.90    8.47
  -3   1   5  245.81    6.41
  -3   1   5  263.89    7.11
  -3   1   5  252.97    7.02
  -3   1   5  255.41    6.96
   3   1  -5  239.33    6.14
  -3   1   5  253.62    8.28
  -3   1   4  502.50   12.94
  -3   1   4  500.18   12.80
  -3   1   4  505.19   12.96
  -3   1   4  486.51   12.58
  -3   1   4  487.80   12.90
  -3   1   4  493.65   13.52
  -3   1   4  493.51   13.16
  -3   1   4  508.30   12.95
  -3   1   4  500.89   12.98
  -3   1   4  504.75   13.97
  -3   1   4  498.29   14.16
  -3   1   4  494.32   12.97
  -3   1   4  503.18   13.03
  -3   1   4  513.21   14.05
  -3   1   3 2097.66   52.16
  -3   1   3 2069.50   51.22
   3   1  -3 2099.11   51.48
  -3   1   3 2110.87   51.89
  -3   1   3 2076.38   52.18
  -3   1   3 2011.96   51.24
  -3   1   3 2095.81   51.17
  -3   1   3 2064.43   51.22
  -3   1   3 2107.09   51.33
  -3   1   3 2062.44   51.12
  -3   1   3 2046.00   51.06
  -3   1   2  849.60   22.08
  -3   1   2  842.57   21.06
   3   1  -2  808.65   21.69
  -3   1   2  838.49   21.13
  -3   1   2  839.93   21.68
  -3   1   2  844.27   20.92
  -3   1   2  844.94   21.05
  -3   1   2  841.31   20.99
  -3   1   1  437.15   11.83
  -3   1   1  418.78   12.02
  -3   1   1  431.61   11.12
  -3   1   1  435.24   10.80
  -3   1   1  447.50   12.44
  -3   1   1  435.84   11.30
   3   1  -1  411.61   11.05
   3   1   0  543.99   15.64
  -3   1   0  552.07   14.18
  -3   1   0  570.35   14.52
   3   1   0  547.39   14.20
   3   1   0  558.85   15.41
   3   1   1  960.81   24.23
  -3   1  -1  970.09   24.25
   3   1   1  968.74   25.56
   3   1   1  990.36   25.91
  -3   1  -1  948.94   24.05
   3   1   2 1577.79   40.13
  -3   1  -2 1511.04   38.26
   3   1   2 1540.61   39.75
   3   1   3  356.74   11.56
  -3   1  -3  347.05    9.71
   3   1   4  552.25   16.73
   3   1   5   27.80    3.72
   3   1   5   27.86    3.37
   3   1   6  221.22    8.74
   3   1   6  198.38    8.36
   3   1   6  218.00    8.74
   3   1   6  200.53    6.35
   3   1   6  201.96    7.99
  -3   1  -7   69.88    3.58
   3   1   7   72.25    5.24
   3   1   7   72.52    3.36
   3   1   7   72.87    5.05
   3   1   7   64.60    4.64
   3   1   7   73.17    5.44
   3   1   8  166.00    5.84
   3   1   8  177.78    8.54
   3   1   8  163.00    7.83
   3   1   8  172.44    8.72
  -3   1  -8  167.46    6.05
   3   1   9   47.50    3.44
   3   1  10   20.82    2.72
  -3   1 -10   21.70    2.66
   3   1  10   20.23    2.74
   3   1  10   21.11    4.10
   3   1  11  186.35    9.78
   3   1  11  179.00    6.91
   3   1  11  189.25    6.86
   3   1  12  151.14    8.65
   3   1  13   15.50    2.21
   3   1  13   12.58    2.05
   3   1  13   12.65    3.31
   3   1  13   11.34    3.26
   3   1  14   47.31    4.13
   3   1  14   51.24    2.66
  -3   2  17   38.32    2.36
  -3   2  17   38.82    2.12
  -3   2  16   71.43    3.48
  -3   2  16   73.65    5.63
  -3   2  16   81.43    3.53
  -3   2  15   18.30    2.42
  -3   2  15   19.12    4.17
  -3   2  15   14.84    2.45
  -3   2  15   18.79    3.89
  -3   2  15   16.53    2.57
  -3   2  14  233.70   11.29
  -3   2  14  211.71    7.72
  -3   2  14  231.02    8.03
  -3   2  13   35.66    3.38
  -3   2  13   35.46    3.31
  -3   2  13   44.25    3.59
  -3   2  12   59.96    6.09
  -3   2  12   55.28    3.76
  -3   2  12   57.45    3.95
  -3   2  12   59.62    6.03
  -3   2  12   65.26    4.01
  -3   2  12   51.30    3.74
  -3   2  12   63.46    5.76
  -3   2  11   37.70    3.15
  -3   2  11   37.52    4.85
  -3   2  11   42.47    3.34
  -3   2  11   34.25    4.83
  -3   2  11   34.10    4.71
  -3   2  11   34.71    3.23
  -3   2  11   34.42    3.18
  -3   2  11   35.33    4.98
  -3   2  11   36.52    3.08
  -3   2  10  284.13   12.12
  -3   2  10  291.64    9.29
  -3   2  10  301.88    9.54
  -3   2  10  296.54   12.09
  -3   2  10  315.67    9.36
  -3   2  10  319.14    9.65
  -3   2  10  306.62   12.54
  -3   2  10  294.01    9.52
  -3   2  10  309.43   12.08
  -3   2   9   83.18    5.74
  -3   2   9   86.65    3.89
  -3   2   9   80.65    5.81
  -3   2   9   81.09    3.91
  -3   2   9   87.85    5.68
  -3   2   9   76.96    5.29
  -3   2   9   82.65    3.91
  -3   2   9   79.51    5.52
  -3   2   9   88.96    4.08
  -3   2   9   79.79    3.78
  -3   2   8    5.34    1.86
  -3   2   8    8.64    1.96
  -3   2   8    4.57    2.78
  -3   2   8    6.05    2.54
  -3   2   8    3.38    2.85
  -3   2   8    6.61    2.93
  -3   2   7   94.43    5.05
  -3   2   7   95.03    5.29
  -3   2   7   94.47    3.76
  -3   2   7   91.54    3.54
  -3   2   7   92.71    3.74
  -3   2   7   86.97    3.73
  -3   2   7   94.42    5.39
  -3   2   7   95.05    3.71
  -3   2   6  937.96   25.48
  -3   2   6  908.38   23.19
  -3   2   6  916.32   23.11
  -3   2   6  891.37   23.83
  -3   2   6  879.11   24.74
  -3   2   6  923.26   23.37
  -3   2   6 1000.26   25.31
  -3   2   6  892.09   22.87
  -3   2   6  908.28   23.32
  -3   2   6  888.16   23.34
  -3   2   6  916.65   24.79
  -3   2   5  353.95   10.36
  -3   2   5  339.91   10.51
   3   2  -5  342.33    8.91
  -3   2   5  344.91    9.46
  -3   2   5  350.21    9.65
  -3   2   5  350.09    9.45
  -3   2   5  352.32    9.25
  -3   2   5  366.18   10.74
  -3   2   5  350.60    9.33
  -3   2   4 1493.94   37.12
  -3   2   4 1569.46   38.42
  -3   2   4 1490.17   38.14
  -3   2   4 1535.70   37.23
  -3   2   4 1534.69   37.36
   3   2  -4 1418.08   37.61
  -3   2   4 1554.90   38.90
   3   2  -4 1491.88   37.04
  -3   2   4 1524.81   37.28
  -3   2   3  303.63    9.04
  -3   2   3  275.67    7.62
  -3   2   3  292.58    7.49
   3   2  -3  263.09    7.52
  -3   2   3  285.09    8.23
  -3   2   3  289.51    8.77
  -3   2   3  279.47    7.30
  -3   2   3  293.32    7.67
  -3   2   2  233.05    6.34
  -3   2   2  223.14    7.70
   3   2  -2  230.97    7.17
  -3   2   2  221.61    5.95
  -3   2   2  223.02    5.83
  -3   2   2  226.15    6.20
  -3   2   2  233.16    6.98
  -3   2   1   12.03    1.81
  -3   2   1   13.71    3.00
  -3   2   1   10.70    1.50
   3   2  -1   13.49    2.31
  -3   2   0 5333.72  115.05
   3   2   0 5241.37  116.55
  -3   2   0 5029.15  115.13
  -3   2  -1  254.87    7.16
   3   2   1  250.20    8.49
   3   2   2 1239.68   32.45
  -3   2  -2 1182.28   30.15
   3   2   3  160.71    6.75
  -3   2  -3  161.42    5.27
   3   2   3  159.96    7.20
   3   2   4  453.58   14.28
  -3   2  -4  440.90   12.37
   3   2   4  486.40   15.00
   3   2   5  241.94    9.69
   3   2   5  225.86    9.02
   3   2   6   87.77    5.80
   3   2   6   79.18    5.22
   3   2   6   81.76    3.47
   3   2   7   74.33    5.24
   3   2   7   83.57    5.88
   3   2   7   79.26    5.35
   3   2   7   86.56    5.90
  -3   2  -7   72.38    3.73
   3   2   7   75.52    5.65
   3   2   7   80.74    3.45
   3   2   8  100.09    6.27
  -3   2  -8  106.43    4.63
   3   2   8  100.09    6.28
   3   2   8  108.16    6.80
   3   2   8  110.64    7.01
   3   2   9   34.73    4.21
   3   2   9   28.46    4.09
   3   2   9   38.76    3.05
   3   2   9   27.00    2.61
   3   2  10  124.14    5.44
   3   2  10  124.98    7.87
   3   2  10  116.31    7.31
   3   2  10  122.00    5.30
   3   2  11  164.68    6.35
   3   2  11  156.53    9.00
   3   2  11  169.47    9.14
   3   2  11  163.09    6.29
   3   2  12   10.63    2.15
   3   2  12   11.35    3.49
   3   2  12    9.97    3.39
   3   2  13   43.72    2.85
   3   2  13   42.24    4.54
   3   2  13   41.81    4.32
   3   2  14   16.17    1.84
  -3   3  17   11.93    1.36
  -3   3  17   10.30    1.44
  -3   3  16   26.29    2.33
  -3   3  16   24.07    3.57
  -3   3  16   27.99    2.22
  -3   3  16   26.97    3.41
  -3   3  15    6.48    2.09
  -3   3  15    9.22    3.45
  -3   3  14  172.22    9.19
  -3   3  14  162.46    6.08
  -3   3  13   36.37    3.28
  -3   3  13   38.51    5.13
  -3   3  13   38.13    3.31
  -3   3  13   38.13    3.36
  -3   3  12   99.49    4.71
  -3   3  12  107.20    7.59
  -3   3  12  107.97    5.08
  -3   3  12  107.95    5.07
  -3   3  12  111.90    5.15
  -3   3  12  101.24    7.16
  -3   3  11   93.56    4.61
  -3   3  11   85.07    4.27
  -3   3  11   89.51    6.66
  -3   3  11   91.04    6.81
  -3   3  11  105.26    4.76
  -3   3  11   85.20    4.57
  -3   3  10   25.41    2.82
  -3   3  10   23.29    2.54
  -3   3  10   25.19    2.83
  -3   3  10   22.85    4.16
  -3   3  10   26.98    2.77
  -3   3   9  300.36    9.29
  -3   3   9  310.69    9.17
  -3   3   9  295.24    9.38
  -3   3   9  300.05    9.09
  -3   3   9  297.52   12.01
  -3   3   8   20.32    3.59
  -3   3   8   20.28    2.25
  -3   3   8   20.93    2.23
  -3   3   8   21.37    3.97
  -3   3   7   81.80    3.25
  -3   3   7   76.25    5.18
  -3   3   7   77.30    4.68
  -3   3   7   79.56    5.66
  -3   3   6   60.46    2.74
  -3   3   6   58.09    2.56
  -3   3   6   62.41    4.40
  -3   3   6   59.68    2.76
  -3   3   6   62.62    4.28
  -3   3   6   54.98    2.58
  -3   3   6   62.06    4.82
  -3   3   6   50.52    3.99
  -3   3   5  115.38    5.64
  -3   3   5  116.91    3.87
  -3   3   5  116.04    3.87
  -3   3   5  117.37    5.72
  -3   3   5  122.95    4.11
  -3   3   5  116.33    5.54
   3   3  -5  112.14    3.65
  -3   3   5  116.71    5.04
   3   3  -4  503.90   14.64
  -3   3   4  540.51   15.45
  -3   3   4  517.62   13.56
  -3   3   4  542.50   13.86
   3   3  -4  525.27   13.59
  -3   3   3   36.63    2.36
   3   3  -3   34.51    2.11
   3   3  -3   34.70    3.21
  -3   3   3   38.87    3.83
  -3   3   3   35.50    1.89
  -3   3   2  558.92   14.39
  -3   3   2  538.44   14.02
   3   3  -2  535.06   15.85
  -3   3   2  575.73   16.13
   3   3  -2  548.96   14.27
  -3   3   1 1127.23   29.01
   3   3  -1 1058.83   27.12
  -3   3   1 1089.35   27.22
   3   3  -1 1020.12   28.88
   3   3   0  306.11   10.01
  -3   3   0  306.95   10.27
  -3   3   0  306.18    8.50
   3   3   0  294.69    8.42
  -3   3  -1  140.56    4.67
   3   3   1  137.63    6.04
   3   3   1  132.61    4.56
   3   3   2   23.72    2.21
  -3   3  -2   23.99    2.36
   3   3   2   20.97    3.05
   3   3   3  264.76   10.32
   3   3   3  270.14    9.79
   3   3   4  175.59    8.31
   3   3   4  178.39    7.79
   3   3   4  181.86    5.85
  -3   3  -5  503.28   13.55
   3   3   5  494.00   16.60
   3   3   5  478.93   15.85
   3   3   5  469.61   13.22
  -3   3  -6   86.63    4.16
   3   3   6   67.54    5.25
   3   3   6   74.58    3.57
   3   3   6   75.23    6.11
   3   3   7   53.07    5.23
   3   3   7   59.39    5.45
   3   3   7   55.01    3.13
   3   3   7   56.00    3.24
   3   3   8  345.96   10.50
  -3   3  -8  334.81   10.47
   3   3   8  355.64   13.46
   3   3   9  175.39    9.28
   3   3   9  179.28    9.00
   3   3   9  176.21    9.09
   3   3   9  175.96    9.13
   3   3   9  176.60    6.47
   3   3  10   14.58    2.28
   3   3  10   14.76    2.70
   3   3  10   13.61    2.29
   3   3  10   18.53    3.94
   3   3  10   13.61    3.70
   3   3  10   13.54    3.70
   3   3  11   46.82    5.06
   3   3  11   39.82    4.71
   3   3  12   77.33    3.87
   3   3  12   71.08    5.35
   3   3  12   85.73    5.96
   3   3  13    3.40    1.73
   3   3  14   66.25    2.77
  -3   4  16   28.39    1.88
  -3   4  16   27.75    2.97
  -3   4  16   26.46    1.89
  -3   4  15   69.94    3.25
  -3   4  15   67.52    5.24
  -3   4  14   12.53    3.68
  -3   4  14   18.07    2.40
  -3   4  14   20.06    2.40
  -3   4  14   17.51    2.38
  -3   4  13   28.86    4.22
  -3   4  13   32.42    4.70
  -3   4  12   27.13    2.96
  -3   4  12   26.40    4.67
  -3   4  12   32.52    3.02
  -3   4  12   35.49    3.19
  -3   4  12   31.47    4.64
  -3   4  11   93.86    4.55
  -3   4  11   90.39    4.68
  -3   4  11   94.85    6.94
  -3   4  11   94.66    7.09
  -3   4  11  101.98    4.83
  -3   4  10  103.27    7.32
  -3   4  10  105.01    4.98
  -3   4  10  111.85    4.83
  -3   4   9  141.51    8.03
  -3   4   9  134.90    5.28
  -3   4   8   99.17    4.19
  -3   4   8  101.40    6.62
  -3   4   8  102.77    7.14
  -3   4   8  105.18    4.30
  -3   4   7  211.53    6.76
  -3   4   7  201.41    6.52
  -3   4   7  216.51    9.96
  -3   4   7  204.70    9.19
  -3   4   6    3.60    2.68
  -3   4   6    1.42    3.33
  -3   4   6    5.32    3.56
  -3   4   6    5.60    2.06
  -3   4   5  233.23    9.03
  -3   4   5  225.83    7.00
  -3   4   4  535.23   16.33
   3   4  -4  522.03   13.95
   3   4  -4  533.80   15.57
   3   4  -3   20.04    3.20
  -3   4   3   25.19    3.89
   3   4  -3   22.09    3.48
  -3   4   2  345.97   11.61
   3   4  -2  316.26   11.34
  -3   4   1  165.75    7.31
   3   4  -1  152.65    7.25
  -3   4   0   29.64    4.02
   3   4   0   32.92    3.93
  -3   4  -1  159.31    7.42
   3   4   1  145.74    5.11
  -3   4  -1  153.70    5.26
   3   4   2  193.07    6.26
  -3   4  -2  201.01    6.42
   3   4   3   94.75    4.04
  -3   4  -3  100.11    4.17
   3   4   4  522.94   14.57
   3   4   4  518.39   17.98
  -3   4  -4  546.35   14.72
   3   4   5  554.07   15.42
   3   4   5  534.64   18.94
  -3   4  -5  583.51   15.66
   3   4   6  146.21    5.48
   3   4   6  140.45    8.52
  -3   4  -6  156.45    5.87
   3   4   7  172.89    6.10
   3   4   8  101.91    6.96
   3   4   8  102.18    4.32
   3   4   8  103.10    7.07
   3   4   9    5.49    3.41
   3   4  10   18.61    3.85
   3   4  10   18.65    3.69
   3   4  10   20.54    2.70
   3   4  11   43.71    4.34
   3   4  11   45.68    3.09
   3   4  11   40.21    2.70
   3   4  11   42.67    4.32
   3   4  12   42.13    2.77
   3   4  13   22.65    1.94
  -3   5  15   13.66    2.70
  -3   5  15   13.00    2.73
  -3   5  15   12.33    1.46
  -3   5  14   10.63    1.84
  -3   5  14    9.07    1.94
  -3   5  14    8.88    3.10
  -3   5  13   15.43    3.57
  -3   5  13   16.19    2.25
  -3   5  13   16.04    2.18
  -3   5  13   16.57    2.41
  -3   5  13   19.56    3.44
  -3   5  12   38.52    2.88
  -3   5  12   39.71    3.09
  -3   5  12   34.05    4.64
  -3   5  12   37.14    4.55
  -3   5  11   98.54    4.39
  -3   5  11   85.09    6.71
  -3   5  11   99.35    4.74
  -3   5  11   97.10    7.03
  -3   5  11  105.99    4.87
  -3   5  10   30.56    2.73
  -3   5  10   33.06    3.07
  -3   5   9   58.70    5.74
  -3   5   8  226.46    7.36
  -3   5   8  237.25   10.71
  -3   5   7  245.06    7.90
  -3   5   7  259.45    8.04
  -3   5   7  253.12   11.94
  -3   5   7  236.29   10.18
  -3   5   7  251.86   10.95
  -3   5   6   81.94    6.88
  -3   5   6   78.48    6.11
  -3   5   6   86.06    6.01
  -3   5   6   95.15    4.16
  -3   5   5  240.37   10.06
   3   5  -5  227.65    9.46
  -3   5   5  237.78    7.59
  -3   5   4   40.62    4.88
   3   5  -4   40.91    4.26
  -3   5   4   40.16    2.98
   3   5  -4   36.48    2.66
   3   5  -3   99.77    5.91
  -3   5   3   89.62    6.32
   3   5  -3   97.18    4.01
  -3   5   3  102.08    4.30
   3   5  -2  105.77    6.18
  -3   5   2  107.29    6.71
  -3   5   2  103.69    4.39
   3   5  -2   94.29    6.28
   3   5  -2  106.08    4.28
  -3   5   1   82.87    5.98
   3   5  -1   78.49    5.54
  -3   5   1   77.79    3.82
   3   5  -1   62.51    5.48
   3   5  -1   76.87    3.63
  -3   5   0  143.01    7.68
   3   5   0  146.57    7.36
  -3   5   0  148.87    5.37
   3   5   0  141.11    5.19
  -3   5  -1  316.67    9.38
  -3   5  -1  307.52   12.08
   3   5   1  297.94    9.19
   3   5   2   10.81    2.44
  -3   5  -2   12.86    2.56
  -3   5  -3  533.15   14.64
   3   5   3  505.15   14.48
  -3   5  -4  314.74    9.48
   3   5   4  299.90    9.35
   3   5   5  118.97    4.98
  -3   5  -5  117.22    5.15
   3   5   6   38.47    3.17
   3   5   6   38.18    5.34
  -3   5  -6   43.05    3.47
   3   5   7  180.71    6.42
   3   5   7  183.33    9.71
   3   5   8   17.76    4.23
   3   5   8   21.00    2.53
   3   5   8   20.97    4.18
   3   5   9   32.71    4.48
   3   5   9   30.26    4.35
   3   5   9   26.08    4.07
   3   5  10   34.62    4.18
   3   5  10   33.69    3.95
   3   5  10   32.54    2.60
   3   5  10   32.51    2.76
   3   5  11   45.23    2.55
   3   5  11   48.20    2.79
   3   5  11   42.09    3.88
   3   5  12    0.48    1.37
  -3   6  14   30.63    3.03
  -3   6  13   20.43    3.27
  -3   6  13   22.05    2.15
  -3   6  12   22.54    3.69
  -3   6  12   25.34    2.46
  -3   6  12   21.06    3.79
  -3   6  12   26.83    2.43
  -3   6  11   10.40    3.43
  -3   6  11   13.03    2.36
  -3   6  11   13.20    3.52
  -3   6  11   12.47    2.36
  -3   6  10   11.38    3.60
  -3   6   9   65.66    5.96
  -3   6   9   66.66    3.88
  -3   6   8   48.25    6.17
  -3   6   8   50.96    3.32
  -3   6   7  143.46    8.17
  -3   6   7  159.28    8.70
  -3   6   7  145.09    9.54
  -3   6   7  161.43    5.87
  -3   6   6  135.18    8.09
  -3   6   6  129.36    7.85
  -3   6   6  135.97    9.26
  -3   6   6  141.17    5.54
  -3   6   5   38.86    5.60
   3   6  -5   48.60    5.42
  -3   6   5   47.80    3.44
  -3   6   5   44.26    4.82
  -3   6   4   76.76    4.12
   3   6  -4   74.01    3.77
  -3   6   4   78.93    6.56
   3   6  -4   74.34    6.11
   3   6  -3    7.68    2.41
  -3   6   3    9.44    2.74
  -3   6   3   13.44    4.81
  -3   6   2  236.58    7.99
  -3   6   2  248.75   11.16
   3   6  -2  237.15   10.27
  -3   6   1  209.82    7.20
   3   6  -1  194.89    9.33
  -3   6   1  195.46   10.02
   3   6  -1  199.80    6.98
   3   6   0   23.87    4.62
  -3   6   0   23.76    3.14
  -3   6   0   23.63    5.13
   3   6   0   21.91    2.92
  -3   6  -1  546.47   15.31
   3   6   1  525.04   15.17
   3   6   1  545.97   18.30
   3   6   2  824.21   25.44
  -3   6  -2  853.59   22.37
   3   6   2  799.06   22.23
   3   6   3   36.33    5.21
  -3   6  -3   45.56    3.53
   3   6   3   39.62    3.44
   3   6   4  485.48   14.17
  -3   6  -4  514.69   14.27
   3   6   4  496.46   17.37
   3   6   5   39.84    5.53
   3   6   5   42.97    3.36
  -3   6  -5   41.60    3.47
   3   6   6   42.77    5.31
   3   6   6   37.35    5.40
  -3   6  -6   47.52    3.56
   3   6   6   47.62    3.44
   3   6   7   28.91    4.79
   3   6   8    3.74    2.87
   3   6   8    6.30    3.35
   3   6   8    7.80    3.86
   3   6   8    7.39    1.96
   3   6   9   15.71    3.21
   3   6   9   16.76    3.45
   3   6   9   17.64    3.65
   3   6   9   19.04    2.09
   3   6  10   27.90    2.11
   3   6  10   27.49    2.05
   3   6  10   27.74    3.35
  -3   7  12   52.12    2.51
  -3   7  11    3.25    1.65
  -3   7  11    2.63    2.55
  -3   7  11    2.27    1.72
  -3   7  11    1.61    2.46
  -3   7  10  124.20    4.78
  -3   7  10  124.29    7.04
  -3   7  10  115.71    6.66
  -3   7  10  132.15    4.95
  -3   7   9   17.25    3.50
  -3   7   9   19.49    2.32
  -3   7   8    7.66    2.27
  -3   7   8    7.41    2.09
  -3   7   8    6.73    3.16
  -3   7   7   91.70    6.33
  -3   7   7   89.04    7.51
  -3   7   6   50.31    3.46
  -3   7   6   46.61    6.17
  -3   7   5   22.67    5.07
   3   7  -5   24.04    4.63
  -3   7   5   17.88    5.21
  -3   7   5   23.64    2.94
  -3   7   4  227.61   12.41
   3   7  -4  270.37   11.41
  -3   7   4  252.62   11.61
  -3   7   4  257.47    8.49
  -3   7   3  135.76    9.48
  -3   7   3  132.69    5.64
   3   7  -3  133.74    5.38
   3   7  -3  150.52    8.46
  -3   7   3  132.16    8.55
  -3   7   2    1.60    4.71
   3   7  -2    3.21    2.53
  -3   7   2    2.95    2.75
   3   7  -2   -2.96    4.26
  -3   7   2    5.22    4.52
   3   7  -1   63.52    6.36
   3   7  -1   50.84    3.72
  -3   7   1   54.96    3.84
  -3   7   0   22.73    3.11
   3   7   0   20.55    3.19
  -3   7  -1   32.83    3.39
  -3   7  -2   15.88    2.95
  -3   7  -3  359.82   10.77
   3   7   3  365.40   13.86
   3   7   4   16.75    4.54
   3   7   4   17.99    4.61
   3   7   5   61.10    5.56
   3   7   5   53.30    5.79
  -3   7  -5   64.75    3.73
   3   7   5   61.50    5.78
   3   7   6   68.32    5.90
   3   7   6   70.58    5.38
   3   7   6   76.31    5.94
   3   7   7   15.89    3.57
   3   7   7   25.71    2.55
   3   7   7   21.10    4.03
   3   7   8   29.96    2.28
  -3   7  -8   19.69    1.88
   3   7   8   26.74    3.50
   3   7   9   38.52    2.20
   3   7   9   38.31    3.40
  -3   8  10    8.72    1.37
  -3   8   9   38.53    3.65
  -3   8   9   36.51    2.34
  -3   8   9   29.89    1.91
  -3   8   8   30.51    2.07
  -3   8   7    2.92    1.91
  -3   8   6   14.77    2.40
  -3   8   5   24.55    4.86
  -3   8   5   26.02    2.72
  -3   8   4   35.40    3.04
  -3   8   4   29.01    5.21
   3   8  -4   36.10    4.90
  -3   8   3    1.38    2.44
   3   8  -3   -0.10    2.14
  -3   8   3    1.93    4.07
   3   8  -3    1.92    4.12
   3   8  -2   39.51    3.05
   3   8  -2   45.98    5.46
  -3   8   2   34.63    5.53
   3   8  -1   14.30    4.57
   3   8  -1   14.06    2.62
  -3   8   1   12.88    4.71
  -3   8   0  100.91    8.08
   3   8   0  113.44    7.26
   3   8   0  104.82    4.67
  -3   8  -1   67.57    6.72
   3   8   1   70.07    6.14
   3   8   1   70.72    3.91
  -3   8  -1   76.66    3.99
   3   8   2   65.82    5.78
  -3   8  -2   59.37    6.24
   3   8   2   68.18    3.72
  -3   8  -2   68.41    3.75
   3   8   2   56.21    5.79
  -3   8  -3   21.11    2.66
   3   8   3   21.52    2.65
   3   8   3   17.29    4.13
   3   8   3   17.23    4.21
   3   8   4   42.21    2.97
   3   8   4   42.69    4.68
   3   8   4   44.87    5.03
  -3   8  -4   42.33    2.97
   3   8   5    3.24    2.60
   3   8   5    8.97    2.10
   3   8   5    5.84    3.29
   3   8   6   31.53    2.28
   3   8   6   23.57    3.21
   3   8   7   16.92    1.68
   3   8   8   26.89    1.49
  -3   9   6   20.93    1.70
  -3   9   5   18.22    1.90
  -3   9   4    8.11    1.85
  -3   9   3   15.59    2.08
   3   9  -2   24.09    3.69
   3   9  -2   16.24    1.94
  -3   9   2   20.76    2.23
   3   9  -1   41.20    4.36
  -3   9   1   41.43    2.65
   3   9  -1   40.24    2.49
   3   9   0   25.11    3.88
  -3   9   0   27.11    2.35
   3   9   0   24.77    2.23
  -3   9  -1   75.60    3.32
   3   9   1   71.41    4.96
   3   9   1   74.64    3.24
  -3   9  -2   19.63    2.08
   3   9   2   23.04    3.37
   3   9   2   18.30    1.98
  -3   9  -3   63.36    2.79
   3   9   3   67.46    4.31
   3   9   3   75.56    2.95
   3   9   4   35.65    1.97
   4  -9  -7    6.15    1.37
   4  -9  -6   27.33    2.03
   4  -9  -5    5.67    1.76
   4  -9  -4   10.82    3.23
   4  -9  -4   19.23    2.07
  -4  -9   4   16.05    2.86
   4  -9  -3   26.95    2.27
  -4  -9   3   27.24    3.28
   4  -9  -2   11.27    1.88
   4  -9  -2    6.92    3.08
   4  -9  -1   32.21    4.03
   4  -9  -1   31.36    2.17
   4  -9   0    6.54    2.95
  -4  -9   0    5.61    3.09
   4  -9   0    8.46    1.60
  -4  -9  -1   12.29    3.37
   4  -9   1   22.01    1.81
   4  -9   2   19.35    1.66
   4  -9   3   45.31    2.04
  -4  -8  10   24.12    1.70
  -4  -8   9   24.42    3.24
   4  -8  -8   19.20    2.25
  -4  -8   8   23.75    3.53
   4  -8  -7   18.84    2.42
   4  -8  -7   21.69    4.37
  -4  -8   7   21.74    3.81
   4  -8  -6   11.53    2.40
   4  -8  -6   10.79    4.34
  -4  -8   6   17.27    3.80
   4  -8  -5    4.77    2.32
  -4  -8   5    7.82    3.68
  -4  -8   5    5.39    3.77
   4  -8  -5    1.68    4.09
  -4  -8   4   26.49    4.65
   4  -8  -4   24.42    5.11
   4  -8  -4   23.96    2.87
  -4  -8   4   25.66    4.53
  -4  -8   3   13.57    4.20
   4  -8  -3   16.31    4.74
  -4  -8   3   14.31    4.52
  -4  -8   3    9.81    4.12
   4  -8  -2   65.63    3.97
  -4  -8   2   76.10    6.50
   4  -8  -2   67.96    6.90
  -4  -8   2   64.16    6.00
   4  -8  -1    6.57    2.48
  -4  -8   1    6.78    2.20
  -4  -8   1    7.00    4.54
   4  -8  -1    4.93    4.17
   4  -8   0   47.75    3.33
  -4  -8   0   43.91    3.23
   4  -8   0   50.79    5.80
  -4  -8  -1   44.72    3.28
   4  -8   1   47.34    5.66
   4  -8   1   41.26    3.01
   4  -8   2   62.42    4.84
  -4  -8  -2   61.89    3.71
   4  -8   2   57.89    5.71
   4  -8   2   54.65    3.07
  -4  -8  -2   56.74    5.63
   4  -8   3    7.13    3.41
  -4  -8  -3    7.66    2.32
   4  -8   4   19.02    3.57
   4  -8   4   18.79    2.31
  -4  -8  -4   14.77    2.37
   4  -8   5   33.58    2.40
   4  -8   5   26.95    3.53
  -4  -8  -5   24.84    2.41
   4  -8   6   82.32    3.15
   4  -8   6   84.04    4.63
   4  -8   7    2.28    1.02
  -4  -8  -7    1.22    1.16
  -4  -7  12   12.10    2.58
  -4  -7  12   12.30    1.52
  -4  -7  12   13.94    1.56
  -4  -7  11   23.83    3.37
  -4  -7  11   22.80    2.12
  -4  -7  11   21.43    3.02
  -4  -7  11   18.45    1.94
  -4  -7  10   14.39    3.55
  -4  -7  10   16.52    2.21
  -4  -7  10   14.10    3.19
   4  -7  -9   34.89    3.05
  -4  -7   9   39.83    3.01
  -4  -7   9   39.64    4.37
  -4  -7   9   45.23    4.81
   4  -7  -8   80.35    7.13
   4  -7  -8   84.21    4.52
  -4  -7   7   58.13    5.80
   4  -7  -7   46.12    6.44
  -4  -7   7   60.57    5.89
  -4  -7   6   26.71    5.05
   4  -7  -6   20.59    5.71
  -4  -7   6   21.97    4.95
   4  -7  -6   23.73    3.13
  -4  -7   5   58.05    6.23
   4  -7  -5   58.55    4.12
   4  -7  -5   60.66    7.28
  -4  -7   5   72.44    6.73
   4  -7  -4  142.60    6.30
   4  -7  -3   78.55    4.62
   4  -7  -2   27.14    3.23
   4  -7  -1   88.67    4.92
  -4  -7   1   96.75    4.93
  -4  -7   0   10.18    2.71
   4  -7   0   12.06    2.96
  -4  -7  -1   42.32    3.63
   4  -7   1   47.89    3.67
   4  -7   1   48.83    6.38
  -4  -7  -2   30.60    3.29
   4  -7   2   27.98    2.99
   4  -7   2   27.57    5.26
  -4  -7  -3   49.47    3.86
   4  -7   3   54.84    6.13
  -4  -7  -3   60.36    6.45
  -4  -7  -4   11.42    4.40
  -4  -7  -5   31.27    3.10
   4  -7   5   35.74    4.86
  -4  -7  -5   28.11    5.08
  -4  -7  -6   38.16    3.25
   4  -7   6   51.59    3.29
   4  -7   6   55.31    5.08
  -4  -7  -6   43.20    5.44
   4  -7   7   65.02    4.92
   4  -7   7   59.92    3.14
  -4  -7  -8   10.70    1.97
   4  -7   8   15.27    1.75
   4  -7   8   14.46    2.77
  -4  -7  -9   12.79    1.51
  -4  -6  14   59.59    2.55
  -4  -6  14   62.09    2.46
  -4  -6  13  155.18    5.06
  -4  -6  13  156.01    6.89
  -4  -6  13  151.88    5.11
  -4  -6  13  147.03    6.71
  -4  -6  12   16.99    2.27
  -4  -6  12   17.16    3.54
  -4  -6  12   16.79    2.18
  -4  -6  12   11.74    3.40
  -4  -6  11    7.72    2.44
  -4  -6  11    8.04    3.43
  -4  -6  11    4.59    3.28
  -4  -6  11    6.41    2.20
  -4  -6  10   16.48    4.14
  -4  -6  10   20.95    4.13
   4  -6  -9   42.13    3.58
  -4  -6   9   53.04    5.71
  -4  -6   8    2.20    2.19
   4  -6  -8    2.13    2.56
  -4  -6   7  180.43    9.64
   4  -6  -7  140.73   10.03
  -4  -6   7  165.11    9.37
  -4  -6   7  167.05    6.11
   4  -6  -7  148.00    6.58
   4  -6  -6  172.83    7.19
  -4  -6   6  196.43   10.25
  -4  -6   6  196.27   10.49
  -4  -6   6  205.38   10.23
   4  -6  -6  164.07   10.81
   4  -6  -5  111.90    5.57
  -4  -6   5  117.60    8.16
   4  -6  -5  113.07    9.04
  -4  -6   5  125.18    8.27
  -4  -6   5  120.27    8.17
  -4  -6   4  173.49    9.52
   4  -6  -4  157.12    6.76
   4  -6  -4  176.14   10.84
  -4  -6   4  187.56    9.97
   4  -6  -3   22.96    5.57
   4  -6  -3   21.25    3.05
   4  -6  -2  132.11    9.31
  -4  -6   2  114.75    5.18
   4  -6  -2  121.53    5.57
   4  -6  -1   81.79    7.56
   4  -6  -1   70.47    4.30
  -4  -6   1   67.75    4.12
   4  -6   0  154.68    6.40
  -4  -6   0  152.85    6.34
   4  -6   0  165.90   10.30
   4  -6   1   67.65    6.74
  -4  -6  -1   53.21    3.88
   4  -6   1   56.39    3.88
   4  -6   1   53.61    6.44
   4  -6   2   76.10    6.89
  -4  -6  -2   61.82    4.20
   4  -6   2   64.29    4.01
   4  -6   2   64.95    6.98
  -4  -6  -3   79.92    4.87
   4  -6   3   86.20    4.35
   4  -6   3   99.55    7.56
   4  -6   3   80.21    7.34
  -4  -6  -4   22.37    3.24
  -4  -6  -4   24.77    5.29
   4  -6   4   20.54    2.71
  -4  -6  -5  138.55    6.36
  -4  -6  -5  171.40   10.36
   4  -6   6    9.90    4.18
  -4  -6  -6    9.79    2.82
   4  -6   6   13.40    2.84
  -4  -6  -6    9.23    4.43
   4  -6   7   15.00    2.46
  -4  -6  -7   12.14    3.83
   4  -6   7   13.97    4.00
  -4  -6  -7   17.87    2.90
  -4  -6  -7   12.49    4.51
   4  -6   7   16.79    2.62
   4  -6   8   97.37    6.19
  -4  -6  -8   84.52    4.47
   4  -6   8   90.33    4.09
   4  -6   8  100.09    4.22
  -4  -6  -8   90.50    7.33
   4  -6   9   19.74    2.07
   4  -6   9   20.98    2.07
  -4  -6  -9   15.61    2.39
  -4  -6 -10    3.02    1.58
   4  -6  10    4.47    1.39
  -4  -5  15   17.15    1.55
  -4  -5  15   16.74    1.76
  -4  -5  14  170.33    5.76
  -4  -5  14  172.05    7.65
  -4  -5  14  169.06    7.56
  -4  -5  14  175.93    5.66
  -4  -5  13   64.34    3.47
  -4  -5  13   70.45    5.44
  -4  -5  13   73.66    5.50
  -4  -5  13   70.09    3.53
  -4  -5  13   71.90    3.63
  -4  -5  12   95.09    4.48
  -4  -5  12  106.80    6.98
  -4  -5  12  105.35    4.71
  -4  -5  12  105.18    6.85
  -4  -5  11   10.45    3.92
  -4  -5  11   11.08    2.87
  -4  -5  11   11.78    3.97
  -4  -5  10  114.75    5.34
  -4  -5   9  227.85    7.57
  -4  -5   9  221.92   10.69
  -4  -5   8   10.72    4.62
  -4  -5   8   14.58    2.59
  -4  -5   8   12.04    4.34
   4  -5  -8   12.49    2.82
  -4  -5   7   88.56    7.16
  -4  -5   7   96.98    4.45
  -4  -5   7   91.67    7.01
  -4  -5   7   95.50    6.72
   4  -5  -7   88.67    4.78
  -4  -5   7  100.05    7.88
  -4  -5   6   71.06    3.74
  -4  -5   6   66.93    6.11
  -4  -5   6   70.10    6.48
  -4  -5   6   75.22    5.82
  -4  -5   6   74.48    6.87
   4  -5  -6   71.27    4.16
  -4  -5   5  198.23    6.59
   4  -5  -5  178.15    7.04
  -4  -5   5  211.87   10.05
  -4  -5   5  212.66   10.37
  -4  -5   5  203.38    8.96
   4  -5  -4  131.20    7.86
  -4  -5   4  119.09    7.64
   4  -5  -4  106.12    4.98
   4  -5  -3  679.01   22.76
   4  -5  -3  667.28   18.46
  -4  -5   3  610.56   17.83
   4  -5  -2   34.47    3.02
   4  -5  -2   44.97    5.38
   4  -5  -2   38.86    5.54
  -4  -5   2   38.40    2.89
   4  -5  -1  269.05   12.18
   4  -5  -1  245.36    8.47
  -4  -5   1  254.65    8.44
   4  -5   0  204.72   10.66
   4  -5   0  196.75    7.20
   4  -5   1   42.34    5.64
   4  -5   1   47.25    5.44
   4  -5   2   12.46    2.68
   4  -5   2   13.63    4.26
  -4  -5  -2   13.88    2.77
   4  -5   2   16.03    4.52
   4  -5   3   28.20    5.03
   4  -5   3   35.43    3.06
  -4  -5  -3   28.50    3.39
   4  -5   3   32.48    5.23
   4  -5   4  104.40    4.71
  -4  -5  -4  102.62    5.49
   4  -5   4  102.94    7.72
  -4  -5  -5   28.19    5.38
  -4  -5  -5   31.40    3.61
   4  -5   5   32.66    2.84
  -4  -5  -6   18.11    5.09
  -4  -5  -6   23.87    3.29
  -4  -5  -7  148.84    6.78
   4  -5   7  164.90    9.13
   4  -5   7  163.79    6.45
   4  -5   7  160.91    6.39
  -4  -5  -7  160.27   10.33
  -4  -5  -8   11.58    4.98
   4  -5   8    9.59    3.95
   4  -5   9   30.20    4.03
   4  -5   9   27.74    2.76
  -4  -5  -9   28.67    5.44
   4  -5   9   23.98    2.49
  -4  -5 -10   24.25    4.91
   4  -5  10   30.18    2.54
  -4  -5 -10   27.66    2.70
   4  -5  11    5.35    1.64
  -4  -5 -11    4.74    1.65
   4  -5  12   14.08    1.33
  -4  -4  16    4.60    1.53
  -4  -4  16    7.41    1.57
  -4  -4  15   41.66    2.75
  -4  -4  15   39.85    2.76
  -4  -4  15   37.21    3.98
  -4  -4  15   44.18    2.55
  -4  -4  14   34.34    2.76
  -4  -4  14   36.83    4.45
  -4  -4  14   28.16    4.15
  -4  -4  14   33.78    2.95
  -4  -4  14   34.37    2.94
  -4  -4  14   34.26    2.96
  -4  -4  13  101.98    6.94
  -4  -4  13  104.93    6.98
  -4  -4  12   95.79    4.74
  -4  -4  12   97.87    4.90
  -4  -4  12  100.69    4.76
  -4  -4  11   88.56    4.54
  -4  -4  11   97.03    4.66
  -4  -4  11   89.10    6.99
  -4  -4  11   88.93    4.88
  -4  -4  11   94.69    4.82
  -4  -4  10   14.82    2.72
  -4  -4  10   16.33    3.26
  -4  -4  10   12.40    2.91
  -4  -4  10   12.10    4.42
  -4  -4   9   69.64    6.19
  -4  -4   9   73.93    4.05
  -4  -4   9   72.38    4.17
  -4  -4   9   71.89    3.92
  -4  -4   8   84.33    6.61
  -4  -4   8   87.68    4.15
  -4  -4   8   83.77    3.94
  -4  -4   8   84.22    4.23
  -4  -4   8   74.77    6.17
   4  -4  -8   76.56    4.07
  -4  -4   8   84.38    7.14
  -4  -4   7   67.66    6.08
  -4  -4   7   73.48    3.70
   4  -4  -7   68.25    3.78
  -4  -4   7   72.09    3.45
  -4  -4   7   72.28    3.75
  -4  -4   7   76.66    5.56
  -4  -4   7   71.56    5.81
  -4  -4   7   78.63    6.77
  -4  -4   6  341.75   12.80
  -4  -4   6  324.55   12.55
  -4  -4   6  326.45    9.79
  -4  -4   6  324.63   12.59
   4  -4  -6  307.45    9.98
  -4  -4   6  360.34   13.66
  -4  -4   6  338.50    9.80
  -4  -4   6  354.21   12.32
   4  -4  -5   80.75    5.73
  -4  -4   5   69.61    5.11
  -4  -4   5   70.34    4.99
  -4  -4   5   79.09    5.97
   4  -4  -5   71.56    3.70
  -4  -4   5   72.67    6.00
  -4  -4   4  448.09   12.53
   4  -4  -4  444.17   13.04
  -4  -4   4  483.76   14.71
   4  -4  -3  236.91    7.58
  -4  -4   3  249.24    7.17
   4  -4  -2  722.02   19.97
   4  -4  -2  741.61   23.34
   4  -4  -1    5.81    1.96
  -4  -4   1    5.62    1.98
   4  -4  -1    3.71    3.40
   4  -4  -1    3.42    3.59
   4  -4   0   99.14    5.93
   4  -4   0   87.84    3.92
   4  -4   0   94.32    6.46
  -4  -4   0   83.66    4.17
   4  -4   1   79.09    5.66
   4  -4   1   79.86    6.03
  -4  -4  -1   79.36    4.11
   4  -4   2   81.71    6.10
  -4  -4  -2   76.50    4.13
   4  -4   2   78.96    3.89
   4  -4   2   82.33    5.79
  -4  -4  -3   85.99    4.46
   4  -4   3   90.64    4.15
   4  -4   3   93.77    6.23
   4  -4   3   92.41    6.61
  -4  -4  -4  231.68    8.60
   4  -4   4  254.89    8.01
   4  -4   4  263.10   10.45
   4  -4   4  268.91   11.61
  -4  -4  -5  140.66    6.25
  -4  -4  -5  151.50    9.51
   4  -4   5  151.49    7.80
   4  -4   5  145.67    5.45
   4  -4   6  375.12   10.89
  -4  -4  -6  362.04   12.03
   4  -4   7  414.29   12.35
  -4  -4  -7  388.73   12.94
  -4  -4  -7  403.83   17.31
   4  -4   7  414.67   15.63
  -4  -4  -7  383.55   15.43
   4  -4   8    3.33    2.56
   4  -4   8    0.52    2.21
  -4  -4  -8    3.08    4.55
  -4  -4  -8    1.18    2.58
  -4  -4  -9   67.04    4.41
  -4  -4  -9   68.79    7.29
   4  -4   9   73.30    4.17
   4  -4   9   73.46    5.77
   4  -4  10   31.36    2.91
  -4  -4 -10   27.24    2.87
  -4  -4 -10   27.11    5.28
   4  -4  11    0.97    1.90
  -4  -4 -12   28.07    2.06
   4  -4  12   40.54    2.39
   4  -4  13   34.33    1.72
  -4  -3  17    8.36    1.50
  -4  -3  16  113.68    4.02
  -4  -3  16  103.22    4.10
  -4  -3  15    2.86    2.13
  -4  -3  15    2.56    2.18
  -4  -3  15    1.41    1.95
  -4  -3  15    0.13    2.23
  -4  -3  15    0.79    3.16
  -4  -3  14   53.10    5.44
  -4  -3  14   46.56    3.64
  -4  -3  13    2.12    2.81
  -4  -3  13   -0.38    2.60
  -4  -3  13   -0.51    2.30
  -4  -3  13    1.95    2.58
  -4  -3  13    2.14    2.91
  -4  -3  13   -0.50    2.50
  -4  -3  12    0.51    2.52
  -4  -3  12    3.12    2.92
  -4  -3  12    2.13    2.54
  -4  -3  12    4.04    2.58
  -4  -3  12    2.45    2.88
  -4  -3  12   -1.24    3.80
  -4  -3  12    1.90    3.92
  -4  -3  11   65.88    4.35
  -4  -3  11   54.48    3.85
  -4  -3  11   61.90    4.23
  -4  -3  11   64.84    4.02
  -4  -3  11   62.27    3.93
  -4  -3  11   66.70    6.13
  -4  -3  11   60.31    4.26
  -4  -3  11   61.76    5.99
  -4  -3  10  200.75    7.30
  -4  -3  10  178.34    6.90
  -4  -3  10  199.94    7.19
  -4  -3  10  193.21    6.96
  -4  -3  10  185.35    7.18
  -4  -3  10  196.21    9.67
  -4  -3   9   64.00    4.01
  -4  -3   9   62.00    3.67
  -4  -3   9   64.78    3.65
  -4  -3   9   66.40    4.14
  -4  -3   9   68.16    3.89
  -4  -3   9   57.57    5.47
  -4  -3   9   67.41    3.66
  -4  -3   8    5.73    2.24
  -4  -3   8    5.46    2.48
  -4  -3   8    1.35    3.37
  -4  -3   8    2.44    3.29
  -4  -3   8    3.48    1.97
  -4  -3   8    1.45    3.81
  -4  -3   8    4.95    2.55
  -4  -3   8    1.40    1.97
  -4  -3   8    3.32    1.96
  -4  -3   8    1.80    3.74
  -4  -3   8    2.23    3.89
  -4  -3   7   22.74    2.75
  -4  -3   7   18.99    2.57
  -4  -3   7   19.67    3.73
  -4  -3   7   18.30    3.41
  -4  -3   7   19.12    2.19
  -4  -3   7   18.65    3.08
  -4  -3   7   18.72    3.97
  -4  -3   7   18.78    2.32
  -4  -3   7   20.92    3.77
  -4  -3   7   17.43    4.10
  -4  -3   7   18.74    4.20
  -4  -3   6  422.62   14.14
  -4  -3   6  358.67   10.57
  -4  -3   6  368.26   13.05
   4  -3  -6  364.83   10.63
  -4  -3   6  370.88   10.47
  -4  -3   6  365.80   13.79
  -4  -3   6  378.37   13.30
  -4  -3   6  377.53   13.12
  -4  -3   6  399.02   13.45
   4  -3  -6  410.02   12.60
  -4  -3   6  399.11   12.79
   4  -3  -5  139.14    6.43
  -4  -3   5  141.94    4.85
   4  -3  -5  136.37    4.79
  -4  -3   5  133.15    6.73
  -4  -3   5  136.31    6.76
  -4  -3   5  133.45    4.43
  -4  -3   5  133.06    4.80
  -4  -3   5  134.57    4.59
  -4  -3   5  132.03    6.85
  -4  -3   5  134.36    5.32
  -4  -3   5  139.36    6.23
  -4  -3   5  132.32    4.69
   4  -3  -4  154.18    6.59
  -4  -3   4  143.17    4.64
  -4  -3   4  142.64    4.47
  -4  -3   4  145.29    4.83
   4  -3  -4  146.35    4.96
  -4  -3   4  141.89    4.90
   4  -3  -3  539.98   17.16
  -4  -3   3  508.77   15.68
  -4  -3   3  539.36   16.75
  -4  -3   3  558.30   16.17
  -4  -3   3  543.60   14.03
  -4  -3   3  529.41   14.12
  -4  -3   3  539.59   15.32
   4  -3  -3  542.69   14.52
   4  -3  -3  572.50   16.26
   4  -3  -2  182.71    8.00
  -4  -3   2  168.52    4.84
  -4  -3   2  176.23    7.34
  -4  -3   2  182.17    6.85
  -4  -3   2  171.24    5.64
  -4  -3   2  157.82    6.21
  -4  -3   2  178.51    5.86
  -4  -3   2  167.39    4.99
   4  -3  -2  169.63    5.57
  -4  -3   1  104.60    5.41
   4  -3  -1  117.89    6.37
  -4  -3   1  109.45    4.20
   4  -3  -1  108.54    4.11
   4  -3   0  215.35    6.55
  -4  -3   0  199.84    6.55
   4  -3   0  203.69    8.84
   4  -3   1  772.80   22.02
   4  -3   1  748.88   22.87
   4  -3   2   19.24    3.18
   4  -3   2   18.94    3.68
   4  -3   3  151.82    5.42
   4  -3   3  160.99    8.05
  -4  -3  -3  156.02    5.80
   4  -3   3  156.29    6.61
   4  -3   3  164.14    7.23
  -4  -3  -4    8.90    3.68
   4  -3   4   10.91    2.19
  -4  -3  -4   12.25    2.34
   4  -3   4   11.74    2.78
   4  -3   5  465.23   15.46
  -4  -3  -5  463.33   13.81
  -4  -3  -5  502.01   17.95
   4  -3   5  459.33   13.01
   4  -3   6  596.59   19.55
  -4  -3  -6  639.43   22.16
   4  -3   6  613.58   16.59
  -4  -3  -6  594.27   17.50
  -4  -3  -7   26.06    3.15
  -4  -3  -7   17.48    4.37
   4  -3   7   19.19    4.04
   4  -3   7   23.11    2.76
   4  -3   7   19.45    3.91
   4  -3   7   22.03    4.51
  -4  -3  -8  341.76   15.40
   4  -3   8  287.26    9.52
   4  -3   8  316.47    9.91
  -4  -3  -8  314.83   10.39
   4  -3   8  315.73   12.60
   4  -3   8  287.15   12.55
  -4  -3  -9   96.58    8.49
  -4  -3  -9   92.24    4.86
   4  -3   9   84.55    4.32
   4  -3   9   83.46    4.05
   4  -3   9   79.97    6.48
   4  -3   9   92.11    4.74
  -4  -3 -10   26.32    5.55
   4  -3  10   26.36    2.97
   4  -3  11   92.58    4.24
   4  -3  11   81.04    3.91
   4  -3  12   18.43    2.22
   4  -3  12   16.54    2.98
   4  -3  13   15.15    1.70
  -4  -2  17   56.88    2.91
  -4  -2  17   61.64    2.94
  -4  -2  16   40.62    3.00
  -4  -2  16   46.76    3.15
  -4  -2  16   51.02    2.97
  -4  -2  16   52.44    3.23
  -4  -2  15  123.14    5.41
  -4  -2  15  119.34    5.28
  -4  -2  15  128.82    5.18
  -4  -2  15  136.30    5.03
  -4  -2  14   50.90    3.85
  -4  -2  14   59.71    5.82
  -4  -2  14   46.21    3.93
  -4  -2  14   58.28    3.64
  -4  -2  14   55.57    3.80
  -4  -2  14   55.25    3.83
  -4  -2  13   27.18    3.04
  -4  -2  13   20.69    3.18
  -4  -2  13   26.20    4.91
  -4  -2  13   22.06    3.36
  -4  -2  13   23.36    4.71
  -4  -2  13   25.78    3.20
  -4  -2  13   23.13    3.44
  -4  -2  13   21.59    3.09
  -4  -2  12   75.13    4.88
  -4  -2  12   76.50    4.42
  -4  -2  12   81.98    4.69
  -4  -2  12   73.60    4.48
  -4  -2  12   77.77    6.60
  -4  -2  12   85.88    4.39
  -4  -2  12   68.57    4.59
  -4  -2  12   77.83    6.60
  -4  -2  12   74.57    4.76
  -4  -2  11  159.77    7.01
  -4  -2  11  169.06    6.87
  -4  -2  11  159.06    8.64
  -4  -2  11  173.32    6.99
  -4  -2  11  167.02    9.03
  -4  -2  11  171.22    6.11
  -4  -2  11  176.96    6.64
  -4  -2  11  180.93    6.55
  -4  -2  11  167.19    7.30
  -4  -2  11  169.70    6.86
  -4  -2  11  186.96    6.82
  -4  -2  11  181.82    9.24
  -4  -2  10   26.96    4.07
  -4  -2  10   29.70    3.35
  -4  -2  10   28.55    4.37
  -4  -2  10   29.76    3.22
  -4  -2  10   30.08    3.41
  -4  -2  10   32.10    3.21
  -4  -2  10   26.98    2.58
  -4  -2  10   29.41    2.94
  -4  -2  10   32.25    2.97
  -4  -2  10   29.89    4.42
  -4  -2  10   29.77    3.75
  -4  -2  10   22.01    4.30
  -4  -2  10   29.90    3.22
  -4  -2   9   76.03    4.10
  -4  -2   9   71.19    5.46
  -4  -2   9   73.61    4.05
  -4  -2   9   64.90    5.05
  -4  -2   9   74.41    3.44
  -4  -2   9   66.53    5.52
  -4  -2   9   69.85    4.36
  -4  -2   9   73.24    3.80
  -4  -2   9   65.86    5.91
  -4  -2   9   80.33    4.13
  -4  -2   9   78.03    3.97
  -4  -2   9   82.84    5.77
  -4  -2   9   71.56    4.19
  -4  -2   8   30.83    2.87
  -4  -2   8   25.23    2.53
  -4  -2   8   26.30    2.49
  -4  -2   8   25.12    2.85
  -4  -2   8   29.19    3.91
  -4  -2   8   27.82    2.80
  -4  -2   8   33.32    3.17
  -4  -2   8   24.76    4.30
  -4  -2   8   24.06    4.08
  -4  -2   8   25.91    4.28
  -4  -2   8   27.61    4.49
  -4  -2   8   23.72    2.56
  -4  -2   8   27.48    4.20
  -4  -2   7   73.09    5.03
  -4  -2   7   78.95    5.62
  -4  -2   7   76.37    3.23
  -4  -2   7   79.55    5.69
  -4  -2   7   88.07    5.62
  -4  -2   7   76.96    5.52
  -4  -2   7   82.62    5.57
  -4  -2   6  320.62   11.09
  -4  -2   6  324.36    8.91
  -4  -2   6  307.35    9.37
  -4  -2   6  299.50    8.68
   4  -2  -6  322.55   10.03
  -4  -2   6  304.17    9.03
  -4  -2   6  309.69    9.21
  -4  -2   6  310.72    8.87
  -4  -2   6  314.84    9.33
  -4  -2   6  333.26   11.29
  -4  -2   6  320.82   10.91
   4  -2  -6  303.41    8.63
  -4  -2   6  316.72    9.00
  -4  -2   5  158.93    6.95
  -4  -2   5  166.90    5.22
  -4  -2   5  178.37    7.57
  -4  -2   5  163.73    5.77
   4  -2  -5  157.72    6.78
  -4  -2   5  163.22    7.22
   4  -2  -5  170.77    6.53
  -4  -2   5  167.22    5.20
  -4  -2   5  168.58    5.69
  -4  -2   5  162.24    5.66
  -4  -2   5  170.05    5.39
  -4  -2   5  171.07    5.43
   4  -2  -5  169.07    5.16
   4  -2  -4   88.01    4.90
  -4  -2   4   84.19    3.37
  -4  -2   4   73.17    2.49
  -4  -2   4   84.34    3.39
  -4  -2   4   94.12    3.14
  -4  -2   4   65.52    3.29
   4  -2  -4   89.89    3.16
  -4  -2   4   86.47    3.37
  -4  -2   4   83.64    3.60
  -4  -2   4   84.62    3.03
  -4  -2   4   88.04    4.71
   4  -2  -4   72.99    3.54
  -4  -2   4   94.23    5.28
  -4  -2   4   94.48    4.87
  -4  -2   4   91.02    3.78
  -4  -2   3   30.13    2.12
  -4  -2   3   30.07    2.31
   4  -2  -3   31.39    2.79
   4  -2  -3   26.00    2.20
  -4  -2   3   32.48    1.90
   4  -2  -3   33.69    3.62
  -4  -2   3   32.37    1.71
  -4  -2   3   28.62    3.41
  -4  -2   3   36.22    3.24
  -4  -2   3   30.91    1.83
   4  -2  -3   29.11    2.02
  -4  -2   3   32.51    3.03
  -4  -2   2  452.75   11.85
  -4  -2   2  450.36   12.33
   4  -2  -2  463.88   12.18
  -4  -2   2  439.74   12.06
   4  -2  -2  490.59   13.55
  -4  -2   2  479.39   13.02
   4  -2  -2  480.93   14.34
  -4  -2   2  442.46   12.01
   4  -2  -2  439.89   12.65
  -4  -2   2  456.84   13.66
  -4  -2   2  492.51   13.63
  -4  -2   1  418.14   10.94
   4  -2  -1  428.41   10.97
   4  -2  -1  449.53   12.47
  -4  -2   1  419.00   10.43
  -4  -2   1  431.16   12.19
  -4  -2   1  429.51   11.42
   4  -2   0 1630.60   42.28
  -4  -2   0 1706.74   42.54
   4  -2   0 1770.76   44.01
  -4  -2   0 1686.46   42.42
  -4  -2   0 1706.62   43.20
  -4  -2  -1  225.64    7.44
   4  -2   1  251.45    8.66
  -4  -2  -1  282.92    9.69
   4  -2   1  231.49    7.10
  -4  -2  -1  241.60    7.27
   4  -2   1  269.58    9.47
   4  -2   2  661.17   18.95
   4  -2   2  694.02   19.94
  -4  -2  -2  646.55   17.46
   4  -2   2  638.00   17.17
  -4  -2  -2  678.63   20.08
   4  -2   3   82.38    4.75
  -4  -2  -3   87.52    5.75
   4  -2   3   75.56    3.42
  -4  -2  -4   98.94    6.55
   4  -2   4   91.61    5.20
  -4  -2  -4   97.37    4.20
   4  -2   5  199.69    8.76
   4  -2   5  189.89    8.16
  -4  -2  -5  201.28    7.11
  -4  -2  -5  222.14   10.29
   4  -2   5  213.21    6.63
   4  -2   6  376.23   13.58
   4  -2   6  406.96   11.14
   4  -2   6  344.38   12.74
   4  -2   6  381.30   13.91
  -4  -2  -6  405.50   14.46
   4  -2   6  364.37   11.10
  -4  -2  -6  394.62   11.83
   4  -2   6  397.32   14.05
  -4  -2  -6  424.45   16.15
   4  -2   7   81.74    5.84
   4  -2   7   89.36    6.31
  -4  -2  -7   93.17    7.79
   4  -2   7   79.66    3.88
  -4  -2  -7   90.37    6.65
  -4  -2  -7   88.21    4.53
   4  -2   7   87.88    6.34
   4  -2   7   88.96    3.97
  -4  -2  -8   64.87    4.15
   4  -2   8   55.17    5.57
   4  -2   9  172.19    9.40
   4  -2   9  164.68    6.63
  -4  -2  -9  181.32    7.06
  -4  -2  -9  196.17   11.66
   4  -2   9  171.64    6.77
   4  -2  10   44.74    3.46
   4  -2  10   38.73    3.20
   4  -2  10   42.02    5.18
  -4  -2 -10   43.24    3.42
   4  -2  11    4.40    3.46
   4  -2  12   56.14    5.17
   4  -2  12   56.47    3.22
   4  -2  12   63.06    3.33
   4  -2  13   16.10    2.89
   4  -2  13   21.74    1.94
  -4  -1  18    6.05    1.32
  -4  -1  17   20.71    2.19
  -4  -1  17   23.03    2.28
  -4  -1  17   18.26    2.19
  -4  -1  16   34.43    2.95
  -4  -1  16   38.54    3.04
  -4  -1  16   41.55    2.90
  -4  -1  16   43.82    3.21
  -4  -1  15    2.12    2.00
  -4  -1  14   78.33    4.12
  -4  -1  14   69.83    4.52
  -4  -1  14   64.84    4.32
  -4  -1  14   65.84    3.76
  -4  -1  14   68.75    4.44
  -4  -1  14   72.44    4.22
  -4  -1  14   67.59    4.32
  -4  -1  13   36.82    3.50
  -4  -1  13   36.00    3.55
  -4  -1  13   31.83    5.20
  -4  -1  13   36.44    3.12
  -4  -1  13   28.76    3.45
  -4  -1  13   45.06    3.95
  -4  -1  13   40.39    3.36
  -4  -1  13   26.93    5.61
  -4  -1  13   37.36    3.85
  -4  -1  13   33.03    3.70
  -4  -1  12   98.23    7.24
  -4  -1  12  106.36    5.06
  -4  -1  12  106.99    5.68
  -4  -1  12   95.74    5.20
  -4  -1  12  107.32    5.30
  -4  -1  12   95.13    4.57
  -4  -1  12  100.77    5.04
  -4  -1  12  110.41    7.45
  -4  -1  12   89.94    7.00
  -4  -1  12  105.55    8.25
  -4  -1  12  116.08    4.98
  -4  -1  12  105.54    5.32
  -4  -1  12   90.96    6.90
  -4  -1  12   99.29    5.36
  -4  -1  11   91.18    6.48
  -4  -1  11   77.47    4.32
  -4  -1  11   86.36    4.68
  -4  -1  11   74.90    6.17
  -4  -1  11   83.89    6.50
  -4  -1  11   72.84    6.35
  -4  -1  11   85.79    4.26
  -4  -1  11   90.18    4.67
  -4  -1  11   80.38    4.62
  -4  -1  11   82.13    4.35
  -4  -1  11   87.18    5.02
  -4  -1  11   81.37    4.56
  -4  -1  11   80.98    4.00
  -4  -1  11   81.41    7.10
  -4  -1  10  468.01   13.92
  -4  -1  10  465.42   16.07
  -4  -1  10  449.93   16.26
  -4  -1  10  449.34   16.25
  -4  -1  10  471.46   13.71
  -4  -1  10  449.53   16.45
  -4  -1  10  479.61   13.43
  -4  -1  10  493.37   13.66
  -4  -1  10  457.45   13.51
  -4  -1  10  437.19   17.06
  -4  -1  10  479.69   13.98
  -4  -1  10  460.85   13.69
  -4  -1  10  481.36   13.26
  -4  -1  10  490.91   16.36
  -4  -1  10  462.82   16.87
  -4  -1   9  240.88    8.25
  -4  -1   9  255.38    7.88
  -4  -1   9  252.80   10.06
  -4  -1   9  246.66   10.41
  -4  -1   9  248.73   10.58
  -4  -1   9  244.68    8.26
  -4  -1   9  261.13    8.12
  -4  -1   9  242.63   10.97
  -4  -1   9  252.22    7.96
  -4  -1   9  255.51    8.03
  -4  -1   9  250.56   10.93
  -4  -1   9  248.03   10.18
  -4  -1   9  252.15    8.07
  -4  -1   9  245.71    7.67
  -4  -1   9  257.00   10.20
  -4  -1   9  254.54   10.75
  -4  -1   8   56.78    5.06
  -4  -1   8   52.36    4.31
  -4  -1   8   55.14    5.05
  -4  -1   8   51.00    4.76
  -4  -1   8   51.08    4.76
  -4  -1   8   52.78    4.82
  -4  -1   8   53.29    4.46
  -4  -1   7   13.28    2.30
  -4  -1   7   12.68    2.39
  -4  -1   7   16.41    2.08
  -4  -1   7   15.76    3.11
  -4  -1   7   11.09    2.04
  -4  -1   7   15.08    1.95
  -4  -1   7   16.26    3.13
  -4  -1   7   16.54    3.58
  -4  -1   7   14.78    2.81
  -4  -1   7   19.12    3.50
  -4  -1   7   16.19    3.53
  -4  -1   7   13.43    2.10
  -4  -1   6  184.26    5.86
  -4  -1   6  184.89    5.97
  -4  -1   6  195.26    7.61
   4  -1  -6  160.99    5.83
  -4  -1   6  189.09    5.89
  -4  -1   6  188.47    5.99
  -4  -1   6  187.82    5.65
  -4  -1   6  183.30    5.75
  -4  -1   6  188.88    7.80
  -4  -1   6  191.49    7.62
  -4  -1   6  178.19    7.19
  -4  -1   6  183.84    7.89
  -4  -1   6  185.04    6.03
  -4  -1   6  182.88    7.66
  -4  -1   6  197.98    7.93
  -4  -1   6  199.11    7.80
  -4  -1   6  176.73    5.79
   4  -1  -5  973.27   25.66
  -4  -1   5  996.55   25.10
  -4  -1   5  987.00   24.96
   4  -1  -5  908.45   24.44
  -4  -1   5  968.78   26.25
  -4  -1   5  997.71   26.19
  -4  -1   5 1018.50   26.92
  -4  -1   5 1013.49   27.04
  -4  -1   5  981.22   26.85
  -4  -1   5 1003.10   24.90
  -4  -1   5  989.10   24.99
  -4  -1   5  998.43   25.03
  -4  -1   5  933.31   25.26
  -4  -1   5 1006.05   24.83
  -4  -1   5  996.90   24.93
  -4  -1   5  994.12   25.12
  -4  -1   4 1081.82   26.81
  -4  -1   4 1090.69   28.22
   4  -1  -4 1126.31   27.99
  -4  -1   4 1090.59   26.99
  -4  -1   4 1071.15   27.72
  -4  -1   4 1109.13   26.75
  -4  -1   4 1117.64   28.58
  -4  -1   4 1070.69   27.88
  -4  -1   4 1082.59   26.73
   4  -1  -4 1007.33   26.45
  -4  -1   4 1111.91   26.92
  -4  -1   4 1072.18   28.67
  -4  -1   4 1067.75   26.91
  -4  -1   4  975.27   26.22
  -4  -1   4 1093.26   26.75
  -4  -1   4 1114.59   28.26
   4  -1  -3  562.79   15.40
  -4  -1   3  551.59   15.33
  -4  -1   3  536.85   14.60
  -4  -1   3  507.30   13.63
  -4  -1   3  535.80   14.04
   4  -1  -3  535.84   13.81
  -4  -1   3  553.53   13.90
   4  -1  -3  564.94   14.96
  -4  -1   3  534.81   14.82
  -4  -1   3  541.49   13.91
  -4  -1   3  558.13   15.18
  -4  -1   3  532.36   14.77
  -4  -1   3  531.21   14.41
   4  -1  -2  322.75    8.71
  -4  -1   2  328.71    9.01
  -4  -1   2  304.88    8.55
  -4  -1   2  324.19    8.33
  -4  -1   2  317.02    8.51
  -4  -1   2  310.56    9.67
  -4  -1   2  317.13    9.21
  -4  -1   2  335.10    9.71
   4  -1  -2  345.10   10.43
  -4  -1   2  326.70    8.71
   4  -1  -2  333.69    9.88
  -4  -1   1  199.08    5.41
   4  -1  -1  214.96    7.12
   4  -1  -1  222.60    7.74
  -4  -1   1  189.72    5.75
  -4  -1   1  210.02    7.47
  -4  -1   1  194.73    5.91
   4  -1  -1  201.06    5.87
  -4  -1   0  752.16   19.89
   4  -1   0  712.80   17.77
  -4  -1   0  683.11   17.16
  -4  -1   0  648.50   17.44
   4  -1   0  751.23   19.27
  -4  -1   0  699.39   17.87
   4  -1   0  773.12   19.98
   4  -1   1  604.51   15.88
   4  -1   1  618.01   17.35
  -4  -1  -1  602.04   16.03
  -4  -1  -1  647.82   18.27
  -4  -1  -2   13.56    3.34
   4  -1   2   18.02    2.75
  -4  -1  -2   15.73    2.06
   4  -1   2   15.71    2.05
  -4  -1  -3   83.83    5.06
   4  -1   3   77.77    4.52
  -4  -1  -3   85.58    5.61
   4  -1   3   81.09    3.40
  -4  -1  -4  200.93    8.42
  -4  -1  -4  191.61    9.11
   4  -1   4  194.17    7.66
  -4  -1  -5   54.45    5.32
   4  -1   5   49.02    2.85
   4  -1   5   47.50    3.91
  -4  -1  -5   51.26    4.71
  -4  -1  -5   51.32    3.10
   4  -1   5   45.38    3.78
   4  -1   5   42.04    2.47
   4  -1   5   49.16    4.71
  -4  -1  -6  296.37   11.69
  -4  -1  -6  272.61    9.01
   4  -1   6  263.89   10.05
   4  -1   6  291.87   11.33
  -4  -1  -6  301.11   12.96
   4  -1   6  277.98   11.03
   4  -1   6  289.03    8.55
  -4  -1  -7   77.36    7.30
   4  -1   7   84.79    6.05
  -4  -1  -7   77.01    4.16
   4  -1   7   75.41    5.83
   4  -1   8  617.67   17.89
   4  -1   8  640.97   21.82
  -4  -1  -8  685.45   18.83
   4  -1   8  672.45   18.43
   4  -1   9  333.68   10.77
   4  -1   9  317.12   13.64
   4  -1   9  323.74   10.13
   4  -1   9  343.92   10.63
  -4  -1  -9  347.80   10.93
   4  -1  10   57.62    3.70
   4  -1  10   52.14    5.48
  -4  -1 -10   54.00    3.68
   4  -1  10   54.14    3.69
   4  -1  11   82.10    4.29
   4  -1  11   79.38    6.49
   4  -1  12   53.19    3.11
   4  -1  12   51.27    5.00
   4  -1  12   53.42    3.27
   4  -1  13   36.79    2.49
   4  -1  13   35.99    3.89
   4  -1  13   33.64    2.21
   4  -1  14   79.02    4.31
  -4   0  18   63.24    2.77
  -4   0  18   75.31    2.83
  -4   0  17   35.92    2.67
  -4   0  17   40.00    2.77
  -4   0  16   21.57    2.82
  -4   0  16   19.14    2.64
  -4   0  16   21.09    2.70
  -4   0  16   20.51    2.26
  -4   0  15    3.35    4.14
  -4   0  14    3.05    3.73
  -4   0  14    4.07    2.67
  -4   0  14    7.61    2.41
  -4   0  14    6.19    2.77
  -4   0  14    8.10    2.68
  -4   0  14    4.91    2.69
  -4   0  13  365.94   15.28
  -4   0  13  428.68   12.22
  -4   0  13  385.24   12.54
  -4   0  13  379.80   16.51
  -4   0  13  392.95   11.98
  -4   0  13  404.87   12.21
  -4   0  13  379.49   12.32
  -4   0  13  419.64   12.76
  -4   0  13  409.43   12.71
  -4   0  12  215.51    7.41
  -4   0  12  199.76    7.70
  -4   0  12  208.98    7.47
  -4   0  12  204.51    7.60
  -4   0  12  226.78    7.86
  -4   0  12  201.59   11.01
  -4   0  12  215.66    7.97
  -4   0  12  206.33    7.83
  -4   0  12  206.75   10.31
  -4   0  12  204.59    7.62
  -4   0  12  189.44   10.28
  -4   0  11   66.80    4.08
  -4   0  11   57.05    6.11
  -4   0  11   61.63    4.20
  -4   0  11   64.56    3.84
  -4   0  11   64.14    3.88
  -4   0  11   64.71    5.68
  -4   0  11   63.17    4.14
  -4   0  11   59.51    4.05
  -4   0  11   53.65    5.29
  -4   0  11   64.94    3.99
  -4   0  11   59.45    5.69
  -4   0  11   63.93    3.71
  -4   0  11   61.55    4.00
  -4   0  10    1.31    2.35
  -4   0  10   -0.47    3.24
  -4   0  10    1.61    2.14
  -4   0  10    1.03    2.60
  -4   0  10    1.00    2.36
  -4   0  10    1.55    3.24
  -4   0  10    1.41    2.24
  -4   0  10    4.62    4.01
  -4   0  10   -0.40    2.30
  -4   0  10    2.05    3.60
  -4   0  10   -0.37    2.66
  -4   0  10    1.27    2.19
  -4   0  10    3.00    3.23
  -4   0  10   -0.18    3.12
  -4   0   9   87.85    4.22
  -4   0   9   79.99    4.04
  -4   0   9   88.46    3.85
  -4   0   9   83.20    5.54
  -4   0   9   83.66    6.11
  -4   0   9   91.34    4.15
  -4   0   9   90.83    6.09
  -4   0   9   84.28    3.91
  -4   0   9   82.89    3.90
  -4   0   9   88.14    4.18
  -4   0   9   69.05    5.35
  -4   0   9   92.67    5.79
  -4   0   9   81.05    6.03
  -4   0   9   88.66    5.66
  -4   0   9   72.62    5.63
  -4   0   9   82.90    5.77
  -4   0   9   86.48    3.99
  -4   0   8  336.07   12.60
  -4   0   8  355.76   12.60
  -4   0   8  342.56   11.88
  -4   0   8  330.28   12.14
  -4   0   8  370.24   12.47
  -4   0   8  345.87   12.37
  -4   0   8  351.16   12.00
  -4   0   7  391.57   10.96
  -4   0   7  383.73   11.00
  -4   0   7  385.51   10.77
  -4   0   7  379.04   10.97
  -4   0   7  394.03   12.58
  -4   0   7  387.87   10.82
  -4   0   7  392.75   10.92
  -4   0   7  355.90   12.66
  -4   0   7  400.66   12.91
  -4   0   7  395.70   13.28
  -4   0   7  406.63   13.20
  -4   0   7  387.69   13.07
  -4   0   7  388.47   12.93
  -4   0   7  406.94   12.69
  -4   0   7  395.41   10.91
  -4   0   7  416.69   11.16
  -4   0   7  379.64   10.89
  -4   0   7  408.66   13.00
  -4   0   6   16.75    2.07
  -4   0   6   17.62    1.93
  -4   0   6   18.25    2.10
  -4   0   6   18.93    1.92
   4   0  -6   15.27    1.53
  -4   0   6   20.36    2.17
  -4   0   6   17.49    1.98
  -4   0   6   18.68    2.06
  -4   0   6   17.25    2.01
  -4   0   6   16.56    2.18
  -4   0   6   20.00    3.27
  -4   0   6   15.20    1.99
  -4   0   6   20.14    2.36
  -4   0   6   17.05    3.06
   4   0  -5   -0.04    1.46
  -4   0   5   -0.71    1.55
  -4   0   5   -0.16    1.56
  -4   0   5   -0.34    2.32
  -4   0   5   -0.05    1.47
  -4   0   5    1.56    1.70
  -4   0   5    0.38    1.66
  -4   0   5    2.56    2.38
  -4   0   5    0.98    1.76
  -4   0   5    1.05    1.47
   4   0  -5    1.06    1.02
   4   0  -5    0.90    1.31
  -4   0   5   -0.76    1.65
  -4   0   5    0.29    1.64
  -4   0   5    1.64    2.62
  -4   0   5    0.49    2.29
  -4   0   4  718.61   18.53
  -4   0   4  733.73   19.45
  -4   0   4  729.66   18.60
   4   0  -4  723.21   18.71
  -4   0   4  757.82   19.89
  -4   0   4  721.23   18.49
  -4   0   4  722.10   18.32
  -4   0   4  710.03   18.58
  -4   0   4  732.88   18.48
  -4   0   4  746.33   20.04
  -4   0   4  727.99   19.56
   4   0  -4  688.52   19.08
  -4   0   4  723.70   20.09
   4   0  -4  714.56   18.96
  -4   0   4  721.90   20.04
  -4   0   4  738.01   18.47
  -4   0   4  717.33   18.41
  -4   0   4  740.32   18.55
   4   0  -4  694.92   18.09
  -4   0   4  737.11   20.11
  -4   0   3 1247.82   32.75
  -4   0   3 1289.43   31.96
  -4   0   3 1272.40   31.77
  -4   0   3 1286.18   32.12
   4   0  -3 1262.59   31.78
   4   0  -3 1269.12   32.68
  -4   0   3 1292.46   31.88
   4   0  -3 1257.32   33.00
  -4   0   3 1270.71   32.62
  -4   0   3 1278.64   31.78
  -4   0   3 1294.87   32.02
  -4   0   3 1292.39   32.17
  -4   0   3 1239.84   33.25
  -4   0   3 1285.96   31.97
  -4   0   3 1272.87   33.40
  -4   0   3 1286.19   33.50
  -4   0   2 1364.15   35.32
  -4   0   2 1396.87   35.74
   4   0  -2 1356.79   34.04
  -4   0   2 1358.02   33.99
  -4   0   2 1372.91   34.42
  -4   0   2 1396.41   35.61
   4   0  -2 1358.18   35.46
  -4   0   2 1375.69   34.08
  -4   0   2 1374.54   34.68
  -4   0   2 1363.28   33.80
   4   0  -1  555.67   15.16
  -4   0   1  527.52   13.76
  -4   0   1  549.84   15.50
   4   0  -1  520.64   13.69
  -4   0   0   13.45    3.23
  -4   0   0   12.54    1.78
   4   0   0   13.93    2.84
   4   0   0   11.76    1.77
   4   0   0   11.72    2.41
  -4   0   0   14.76    2.95
   4   0   1  910.39   25.25
   4   0   1  963.33   25.47
  -4   0  -1  920.95   23.76
   4   0   1  944.40   25.07
  -4   0  -1  979.26   25.81
   4   0   1  909.84   23.66
  -4   0  -1  984.59   26.37
  -4   0  -2    1.03    3.10
  -4   0  -2    0.14    1.70
   4   0   2    0.47    2.66
   4   0   2    1.19    2.28
  -4   0  -2   -1.93    2.92
   4   0   2    0.70    1.73
   4   0   3  310.58   10.52
  -4   0  -3  310.89   11.58
  -4   0  -3  319.57   10.98
   4   0   3  306.32   10.27
   4   0   3  304.31   10.57
  -4   0  -3  296.20    8.67
   4   0   3  285.45    8.83
   4   0   3  297.54    8.53
  -4   0  -4  613.95   19.26
  -4   0  -4  558.78   15.54
   4   0   4  568.56   15.38
  -4   0  -4  590.78   18.18
   4   0   4  588.25   17.52
   4   0   4  591.43   17.72
   4   0   5   77.74    5.02
   4   0   5   79.17    5.45
  -4   0  -5   76.68    6.27
   4   0   6  145.05    7.45
  -4   0  -6  130.41    5.18
   4   0   6  133.88    6.46
   4   0   7  562.15   18.99
  -4   0  -8    3.86    2.26
   4   0   8    3.97    3.29
   4   0   8    3.81    3.31
   4   0   8    4.61    2.17
   4   0   9 1627.59   41.07
   4   0   9 1638.51   45.60
  -4   0  -9 1593.59   41.60
   4   0   9 1527.83   41.00
   4   0  10  107.84    5.17
   4   0  10  113.58    4.88
   4   0  10  108.91    7.43
  -4   0 -10  107.50    5.12
   4   0  10  106.97    4.81
   4   0  11    5.23    2.21
   4   0  11    3.60    3.34
   4   0  12  127.45    7.56
   4   0  12  123.14    5.16
   4   0  12  127.10    7.53
   4   0  12  126.18    4.86
   4   0  13   36.09    4.06
   4   0  13   41.02    2.67
   4   0  14   32.10    3.11
  -4   1  18    6.92    1.41
  -4   1  17   15.79    2.10
  -4   1  17   18.61    1.93
  -4   1  17   19.07    2.27
  -4   1  16   39.55    2.77
  -4   1  16   42.04    3.22
  -4   1  16   36.31    2.97
  -4   1  16   40.26    4.88
  -4   1  15    5.81    4.04
  -4   1  15    4.86    2.39
  -4   1  15    6.83    3.66
  -4   1  14   63.61    6.20
  -4   1  14   63.53    4.16
  -4   1  14   75.07    4.38
  -4   1  14   69.93    3.97
  -4   1  14   68.17    4.27
  -4   1  14   62.08    4.20
  -4   1  13   29.01    3.40
  -4   1  13   30.50    5.43
  -4   1  13   37.44    3.65
  -4   1  13   32.53    3.40
  -4   1  13   33.30    3.51
  -4   1  13   29.09    3.44
  -4   1  12   95.22    4.70
  -4   1  12   89.66    6.83
  -4   1  12  103.53    5.08
  -4   1  12   92.23    4.89
  -4   1  12   91.10    4.84
  -4   1  12   99.94    4.76
  -4   1  12   99.64    7.60
  -4   1  11   88.27    4.55
  -4   1  11   85.45    4.33
  -4   1  11   90.03    4.49
  -4   1  11   82.98    4.52
  -4   1  11   80.15    4.46
  -4   1  11   87.71    4.36
  -4   1  11   84.67    6.49
  -4   1  11   87.84    6.86
  -4   1  11   95.28    4.67
  -4   1  10  480.49   16.94
  -4   1  10  496.57   13.77
  -4   1  10  499.97   13.91
  -4   1  10  473.16   16.52
  -4   1  10  497.68   16.57
  -4   1  10  476.06   13.82
  -4   1  10  469.45   13.68
  -4   1  10  445.83   13.69
  -4   1  10  469.44   16.78
  -4   1  10  473.70   13.47
  -4   1  10  482.54   13.50
  -4   1  10  471.23   13.49
  -4   1  10  455.23   13.55
  -4   1   9  225.99    9.86
  -4   1   9  242.72    9.77
  -4   1   9  231.03    7.63
  -4   1   9  232.78   10.07
  -4   1   9  226.48    7.58
  -4   1   9  239.04    7.62
  -4   1   9  233.12    7.36
  -4   1   9  227.14    7.37
  -4   1   9  224.75    7.44
  -4   1   9  239.18    7.61
  -4   1   9  231.46    7.59
  -4   1   9  233.72    7.50
  -4   1   9  243.86   10.15
  -4   1   9  230.21    9.90
  -4   1   8   54.22    4.67
  -4   1   8   48.05    4.09
  -4   1   8   50.57    4.59
  -4   1   8   56.10    3.04
  -4   1   8   54.82    4.53
  -4   1   7   10.86    2.02
  -4   1   7    8.70    2.03
  -4   1   7   13.68    3.19
  -4   1   7   10.89    2.07
  -4   1   7   13.40    3.16
  -4   1   7    8.65    2.07
  -4   1   7   13.35    2.14
  -4   1   7   12.52    1.97
  -4   1   7   11.29    2.94
  -4   1   7   13.20    2.50
  -4   1   7   11.28    2.12
  -4   1   7   11.97    1.99
  -4   1   7    8.87    2.97
  -4   1   7    9.73    2.08
  -4   1   6  192.87    6.19
  -4   1   6  208.35    6.17
  -4   1   6  201.74    6.24
  -4   1   6  200.34    6.20
  -4   1   6  194.30    6.27
  -4   1   6  206.69    6.11
  -4   1   6  198.18    6.26
  -4   1   6  210.86    6.29
  -4   1   6  198.49    6.24
  -4   1   6  202.14    8.00
  -4   1   6  217.60    7.86
  -4   1   6  205.02    6.14
  -4   1   6  219.58    8.21
  -4   1   6  210.97    7.44
  -4   1   5  996.49   25.35
  -4   1   5 1016.68   25.22
  -4   1   5 1004.02   25.44
  -4   1   5 1002.69   25.32
  -4   1   5 1003.75   25.24
  -4   1   5  974.48   25.31
  -4   1   5 1021.94   25.39
  -4   1   5  984.31   26.93
  -4   1   5 1013.80   25.28
  -4   1   5  966.90   24.79
  -4   1   5 1004.89   26.83
  -4   1   5 1017.83   26.28
  -4   1   5 1004.68   25.40
  -4   1   5 1023.46   25.28
  -4   1   5  967.69   25.44
   4   1  -5  969.47   25.62
  -4   1   4 1119.60   28.24
  -4   1   4 1173.19   29.71
  -4   1   4 1134.27   28.16
  -4   1   4 1122.67   28.15
  -4   1   4 1108.30   29.54
   4   1  -4 1075.11   29.03
  -4   1   4 1157.44   29.08
  -4   1   4 1113.70   28.15
  -4   1   4 1127.39   28.26
  -4   1   4 1140.04   29.95
   4   1  -4 1120.88   28.37
  -4   1   4 1095.56   27.94
  -4   1   4 1147.53   28.42
  -4   1   3  534.12   14.89
  -4   1   3  522.14   13.47
  -4   1   3  483.85   14.07
  -4   1   3  508.98   13.31
  -4   1   3  515.63   13.29
  -4   1   3  544.31   14.71
  -4   1   3  517.04   14.38
  -4   1   3  531.43   13.45
  -4   1   3  517.78   13.23
  -4   1   2  325.92    8.44
  -4   1   2  351.07   10.03
  -4   1   2  339.40    9.49
  -4   1   2  338.42    8.84
   4   1  -2  320.39    8.71
  -4   1   2  341.76   10.05
   4   1  -2  324.16   10.34
   4   1  -1  193.91    6.89
  -4   1   1  196.28    6.30
  -4   1   1  185.34    6.46
   4   1  -1  187.20    7.10
   4   1  -1  184.97    5.43
  -4   1   1  186.25    5.55
  -4   1   0  737.10   18.74
   4   1   0  722.60   18.67
   4   1   0  725.20   20.52
   4   1   0  722.47   20.21
  -4   1   0  738.63   19.08
  -4   1  -1  648.23   16.71
   4   1   1  645.00   18.67
   4   1   1  633.67   16.62
   4   1   2   20.73    3.48
  -4   1  -2   15.20    2.40
   4   1   3  101.28    5.61
   4   1   3   93.23    5.03
   4   1   4  193.71    8.21
   4   1   4  184.01    7.73
   4   1   5   43.18    4.12
  -4   1  -5   46.06    2.93
   4   1   5   47.18    4.52
   4   1   6  296.71   11.18
  -4   1  -6  279.24    8.90
   4   1   6  301.93   11.33
  -4   1  -7   68.86    3.79
   4   1   7   65.35    5.28
   4   1   7   73.33    5.64
  -4   1  -8  664.21   18.75
   4   1   8  686.69   21.51
   4   1   8  704.47   22.12
   4   1   9  345.09   12.90
  -4   1  -9  330.04   10.97
   4   1   9  346.75   14.14
   4   1   9  351.83   11.06
  -4   1 -10   43.60    3.37
   4   1  10   48.33    3.52
   4   1  10   47.98    5.35
   4   1  10   49.10    3.46
   4   1  11   90.14    4.47
   4   1  11   89.67    6.65
   4   1  12   47.73    4.96
   4   1  12   50.58    5.05
   4   1  12   52.79    3.22
   4   1  12   49.08    3.05
   4   1  13   28.84    3.70
   4   1  13   32.54    2.34
   4   1  13   30.41    2.27
   4   1  14   71.77    4.05
  -4   2  17   57.99    2.66
  -4   2  17   57.52    2.90
  -4   2  16   52.75    2.98
  -4   2  16   47.45    3.18
  -4   2  16   43.00    4.40
  -4   2  16   47.29    4.85
  -4   2  16   39.47    2.88
  -4   2  15  121.05    4.90
  -4   2  15  108.13    7.14
  -4   2  15  118.45    7.84
  -4   2  15  121.29    5.04
  -4   2  15  101.23    4.81
  -4   2  14   42.18    3.44
  -4   2  14   51.83    5.91
  -4   2  14   51.70    3.53
  -4   2  14   51.99    3.69
  -4   2  14   51.15    3.70
  -4   2  13   26.45    4.56
  -4   2  13   25.20    3.02
  -4   2  13   29.60    5.09
  -4   2  13   24.50    3.09
  -4   2  13   29.05    3.29
  -4   2  13   31.33    3.30
  -4   2  12   70.69    6.52
  -4   2  12   72.07    4.22
  -4   2  12   70.04    4.25
  -4   2  12   70.41    4.14
  -4   2  12   72.31    4.32
  -4   2  12   80.19    4.43
  -4   2  12   67.83    6.05
  -4   2  12   71.74    4.30
  -4   2  11  164.70    6.36
  -4   2  11  163.63    9.22
  -4   2  11  168.02    9.11
  -4   2  11  167.29    6.38
  -4   2  11  187.30    6.80
  -4   2  11  180.07    6.56
  -4   2  11  163.48    6.53
  -4   2  11  165.46    6.10
  -4   2  11  175.73    6.63
  -4   2  10   24.88    4.20
  -4   2  10   25.57    4.20
  -4   2  10   24.94    2.58
  -4   2  10   24.86    2.78
  -4   2  10   24.49    2.81
  -4   2  10   26.47    2.86
  -4   2  10   21.22    4.13
  -4   2  10   26.55    2.79
  -4   2  10   24.32    2.62
  -4   2  10   25.56    2.79
  -4   2   9   69.45    3.71
  -4   2   9   74.44    5.55
  -4   2   9   81.89    3.88
  -4   2   9   69.67    3.68
  -4   2   9   70.24    3.75
  -4   2   9   77.21    5.37
  -4   2   9   74.04    5.57
  -4   2   9   79.65    3.87
  -4   2   9   77.64    3.91
  -4   2   9   76.58    3.67
  -4   2   8   35.25    2.68
  -4   2   8   31.91    2.50
  -4   2   8   31.02    2.57
  -4   2   8   32.89    2.53
  -4   2   8   33.12    4.00
  -4   2   8   29.00    2.66
  -4   2   8   37.38    3.92
  -4   2   8   33.49    3.62
  -4   2   7   77.89    4.87
  -4   2   7   85.18    5.27
  -4   2   7   78.40    3.47
  -4   2   7   84.91    4.95
  -4   2   7   82.87    3.40
  -4   2   7   78.68    3.41
  -4   2   7   81.53    3.37
  -4   2   7   77.48    4.77
  -4   2   6  342.45   11.42
  -4   2   6  335.74    9.44
  -4   2   6  331.23    9.42
  -4   2   6  355.36   11.19
  -4   2   6  334.39    9.24
  -4   2   6  337.61    9.55
  -4   2   6  333.31    8.98
  -4   2   6  320.47   10.84
  -4   2   6  346.17    9.38
  -4   2   5  165.42    5.11
  -4   2   5  158.76    4.88
  -4   2   5  172.44    5.24
  -4   2   5  168.45    4.90
  -4   2   5  164.27    5.21
   4   2  -5  159.48    4.61
  -4   2   5  161.40    6.23
  -4   2   5  162.55    5.04
  -4   2   4   88.12    3.23
  -4   2   4   86.26    4.07
  -4   2   4   94.16    3.26
  -4   2   4   84.05    2.93
  -4   2   4   93.31    3.24
   4   2  -4   81.79    3.02
  -4   2   4   89.81    4.34
  -4   2   3   28.82    2.52
  -4   2   3   30.42    1.80
  -4   2   3   30.70    1.77
  -4   2   3   34.13    2.15
  -4   2   3   28.16    1.57
   4   2  -3   31.46    2.52
   4   2  -2  467.28   13.52
  -4   2   2  485.70   12.40
  -4   2   2  463.82   12.02
  -4   2   2  469.74   12.81
   4   2  -1  433.06   12.89
  -4   2   1  448.60   11.53
  -4   2   1  422.03   11.24
  -4   2   1  425.16   12.14
  -4   2   0 1697.81   42.31
   4   2   0 1670.14   44.46
  -4   2  -1  244.45    7.09
   4   2   1  250.32    8.90
   4   2   1  249.63    9.34
  -4   2  -1  248.01    7.21
   4   2   2  675.67   20.45
   4   2   2  677.71   20.04
  -4   2  -2  698.07   18.10
   4   2   3   87.19    5.65
   4   2   3   75.36    4.89
   4   2   4  127.83    6.87
   4   2   4  105.71    6.00
   4   2   5  232.32    9.88
   4   2   5  214.15    9.26
   4   2   6  407.61   14.43
   4   2   6  420.86   14.84
   4   2   6  386.07   14.14
   4   2   7   90.12    6.45
   4   2   7   98.95    6.46
   4   2   7   84.11    5.71
   4   2   7   91.08    3.89
  -4   2  -7   87.69    4.34
   4   2   7   84.82    6.07
   4   2   8   54.22    5.09
  -4   2  -8   62.37    3.81
   4   2   9  180.14    9.15
   4   2   9  157.55    8.36
   4   2   9  173.99    6.59
   4   2   9  169.55    9.27
  -4   2 -10   37.73    3.16
   4   2  10   43.78    3.40
   4   2  10   47.31    3.31
   4   2  10   38.49    4.99
   4   2  11    2.07    3.16
   4   2  11    1.19    3.08
   4   2  12   64.44    3.30
   4   2  12   63.77    5.31
   4   2  12   60.36    5.03
   4   2  12   63.72    3.40
   4   2  13   20.49    2.02
   4   2  13   21.76    2.95
  -4   3  17   10.85    1.49
  -4   3  17    9.44    1.57
  -4   3  16  101.90    4.16
  -4   3  16   91.15    5.68
  -4   3  16  100.85    3.99
  -4   3  16   98.50    6.18
  -4   3  15   -1.51    1.90
  -4   3  15   -0.17    3.21
  -4   3  15    0.88    2.01
  -4   3  15    2.14    3.26
  -4   3  14   49.63    5.48
  -4   3  13    2.04    2.45
  -4   3  13   -1.39    2.38
  -4   3  13   -0.20    3.28
  -4   3  13   -1.07    2.31
  -4   3  13   -0.08    2.33
  -4   3  12    2.35    2.61
  -4   3  12    1.66    2.41
  -4   3  12    0.14    2.33
  -4   3  12    0.43    3.56
  -4   3  12   -2.58    3.56
  -4   3  12    4.96    2.48
  -4   3  11   64.61    3.95
  -4   3  11   62.72    3.83
  -4   3  11   65.56    3.82
  -4   3  11   53.86    3.55
  -4   3  11   56.02    5.68
  -4   3  11   53.32    5.70
  -4   3  11   59.85    3.86
  -4   3  10  212.32    7.31
  -4   3  10  198.17    6.95
  -4   3  10  188.89    6.71
  -4   3  10  188.10    9.55
  -4   3  10  198.79    7.04
  -4   3  10  200.73    7.15
  -4   3  10  205.31    9.89
  -4   3   9   57.23    3.22
  -4   3   9   55.01    5.24
  -4   3   9   64.75    3.50
  -4   3   9   55.94    3.46
  -4   3   9   66.72    3.55
  -4   3   8    3.17    1.99
  -4   3   8    2.91    1.80
  -4   3   8    1.05    3.11
  -4   3   8    5.13    2.01
  -4   3   8    2.26    2.94
  -4   3   7   20.59    3.39
  -4   3   7   19.93    3.10
  -4   3   7   18.79    2.00
  -4   3   7   17.93    2.18
  -4   3   7   23.67    3.91
  -4   3   7   18.71    2.28
  -4   3   6  373.07   10.32
  -4   3   6  396.33   12.81
  -4   3   6  384.54   10.23
  -4   3   6  351.02   10.32
  -4   3   6  372.82   11.95
  -4   3   6  388.02   12.09
  -4   3   5  153.54    6.51
  -4   3   5  158.67    5.02
   4   3  -5  155.96    4.69
  -4   3   5  168.36    6.90
  -4   3   5  160.96    5.02
  -4   3   5  151.07    4.80
  -4   3   5  153.08    6.75
   4   3  -4  157.58    4.82
  -4   3   4  152.38    4.90
  -4   3   4  155.71    6.92
  -4   3   4  162.46    5.07
  -4   3   3  552.22   16.23
   4   3  -3  526.00   14.08
  -4   3   3  531.00   14.04
  -4   3   3  527.99   15.33
  -4   3   3  562.65   14.28
  -4   3   2  186.06    7.57
  -4   3   2  169.16    6.01
  -4   3   2  180.30    5.62
   4   3  -2  177.90    5.48
   4   3  -1  104.59    5.15
  -4   3   1  104.58    3.90
   4   3  -1   94.14    3.76
   4   3   0  213.07    8.14
  -4   3   0  222.70    6.54
   4   3   0  201.56    6.42
   4   3   1  744.69   21.58
   4   3   2   16.25    3.53
   4   3   2   15.46    3.09
  -4   3  -3  186.63    6.13
   4   3   3  173.46    8.47
   4   3   3  175.29    7.92
   4   3   3  176.43    5.90
   4   3   4   12.05    3.27
   4   3   4   14.39    3.86
   4   3   4   11.15    2.28
  -4   3  -4   14.42    2.59
   4   3   5  487.30   16.95
   4   3   5  461.54   13.18
  -4   3  -5  491.19   13.65
   4   3   5  461.96   16.05
   4   3   6  608.94   16.69
   4   3   6  617.54   20.01
   4   3   6  635.17   20.68
   4   3   7   19.79    3.99
   4   3   7   21.10    2.59
   4   3   7   22.28    4.40
   4   3   8  348.31   13.53
  -4   3  -8  313.35   10.25
   4   3   8  335.59   10.33
   4   3   8  324.19   12.83
   4   3   8  344.42   13.72
   4   3   9   94.35    6.76
   4   3   9  101.84    4.58
   4   3   9   96.05    6.69
   4   3   9   98.35    7.00
   4   3  10   24.52    4.01
   4   3  10   26.51    2.89
   4   3  10   23.64    4.19
   4   3  11   90.85    4.25
   4   3  11   76.31    5.45
   4   3  11   94.46    6.28
   4   3  12   23.26    2.29
   4   3  13   17.40    1.75
  -4   4  16    5.21    2.58
  -4   4  16    5.13    2.50
  -4   4  16    5.79    1.55
  -4   4  16    3.76    1.47
  -4   4  15   33.71    4.20
  -4   4  15   37.02    4.31
  -4   4  15   34.31    2.56
  -4   4  15   34.75    2.54
  -4   4  14   26.74    4.33
  -4   4  14   32.62    2.73
  -4   4  14   31.72    4.03
  -4   4  13   98.93    4.77
  -4   4  13  102.49    7.11
  -4   4  13   99.56    6.88
  -4   4  12   89.83    4.42
  -4   4  12   88.54    4.67
  -4   4  12   91.47    4.49
  -4   4  12   91.11    6.90
  -4   4  12   99.06    4.77
  -4   4  11   78.99    6.55
  -4   4  11   87.44    4.57
  -4   4  11   82.88    4.42
  -4   4  11   67.33    6.40
  -4   4  11   74.95    4.12
  -4   4  11   82.22    4.16
  -4   4  10   13.99    2.67
  -4   4  10   13.53    2.42
  -4   4  10   15.88    4.00
  -4   4  10   14.71    2.57
  -4   4   9   86.21    4.28
  -4   4   9   83.44    4.10
  -4   4   9   85.70    6.50
  -4   4   9   82.27    6.65
  -4   4   8   73.12    3.55
  -4   4   8   75.07    6.37
  -4   4   8   78.50    3.83
  -4   4   8   66.18    5.56
  -4   4   8   72.53    3.83
  -4   4   7   75.66    5.62
  -4   4   7   79.76    3.61
  -4   4   7   81.55    3.58
  -4   4   7   79.25    6.18
  -4   4   6  312.17    9.26
  -4   4   6  327.31   11.64
  -4   4   6  330.84   11.93
  -4   4   6  334.10    9.40
  -4   4   5   73.13    5.52
  -4   4   5   82.98    3.64
  -4   4   5   82.08    5.12
  -4   4   4  470.57   15.14
  -4   4   4  449.21   14.49
  -4   4   4  474.37   12.80
   4   4  -4  453.69   14.07
  -4   4   3  291.35   10.73
  -4   4   3  277.23    8.32
  -4   4   2  880.62   25.08
  -4   4   2  859.00   22.55
  -4   4   1    7.73    2.13
   4   4  -1    3.21    2.01
  -4   4   0   84.48    3.74
   4   4   0   81.09    3.64
  -4   4  -1   85.40    3.83
   4   4   1   75.93    3.61
  -4   4  -2   75.37    3.72
   4   4   2   68.64    3.50
   4   4   3   93.56    6.65
   4   4   3   97.30    4.27
  -4   4  -3  104.77    4.46
  -4   4  -4  290.68    8.84
   4   4   4  270.40    8.51
  -4   4  -5  157.26    6.04
   4   4   5  154.07    8.90
   4   4   5  147.63    5.62
  -4   4  -6  382.71   11.54
   4   4   6  373.13   11.09
   4   4   7  394.15   15.37
   4   4   7  427.62   16.00
   4   4   7  424.37   12.13
  -4   4  -8    2.57    2.29
   4   4   8    1.00    3.19
   4   4   9   73.80    5.73
   4   4   9   75.49    5.97
   4   4  10   26.21    2.68
   4   4  10   24.07    3.75
   4   4  10   25.05    3.61
   4   4  11    1.28    1.84
   4   4  12   42.21    2.48
   4   4  13   38.50    1.84
  -4   5  15   13.88    2.94
  -4   5  15   14.95    1.54
  -4   5  15   12.26    2.85
  -4   5  14  159.66    5.28
  -4   5  14  158.80    7.84
  -4   5  13   61.99    5.25
  -4   5  13   65.03    5.53
  -4   5  13   59.71    3.26
  -4   5  13   68.60    3.61
  -4   5  13   63.30    3.58
  -4   5  12   89.34    6.66
  -4   5  12   98.31    4.30
  -4   5  12  103.54    6.93
  -4   5  11   14.66    2.61
  -4   5  11   10.95    2.57
  -4   5  11    9.61    3.64
  -4   5  11   12.28    4.01
  -4   5  11   11.70    2.34
  -4   5  10  108.44    4.89
  -4   5  10   95.49    4.35
  -4   5   9  218.10   10.56
  -4   5   9  208.07   10.89
  -4   5   9  216.06    7.57
  -4   5   8    8.59    3.59
  -4   5   8    9.98    2.36
  -4   5   8   11.28    2.40
  -4   5   7   83.21    6.16
  -4   5   7   71.23    5.84
  -4   5   7   88.80    4.01
  -4   5   7   75.53    7.03
  -4   5   6   77.20    6.04
  -4   5   6   73.85    5.64
  -4   5   6   74.45    3.76
  -4   5   6   76.30    6.75
  -4   5   5  210.81    6.96
  -4   5   5  207.95    9.61
  -4   5   5  207.51    9.06
   4   5  -4  126.59    4.75
  -4   5   4  132.86    5.09
  -4   5   4  125.12    7.47
   4   5  -4  116.84    6.47
   4   5  -3  770.37   20.62
   4   5  -3  769.89   22.91
  -4   5   3  783.04   20.89
  -4   5   3  831.70   24.19
  -4   5   2   46.41    3.26
   4   5  -2   53.44    3.13
  -4   5   2   42.47    5.25
   4   5  -2   44.34    4.77
   4   5  -1  322.74    9.74
  -4   5   1  337.96    9.99
   4   5   0  229.45    7.47
  -4   5   0  234.75    7.62
   4   5   1   39.38    3.08
  -4   5  -1   42.05    3.27
   4   5   2   16.83    2.68
  -4   5  -2   19.27    2.87
  -4   5  -3   33.44    3.19
   4   5   3   25.54    4.83
   4   5   3   30.41    3.05
  -4   5  -4  123.97    5.35
   4   5   4  116.43    5.07
   4   5   5   33.62    5.37
   4   5   5   38.47    3.24
  -4   5  -5   42.11    3.62
   4   5   6   27.45    2.95
  -4   5  -6   25.31    3.28
   4   5   6   22.28    4.84
   4   5   7  164.31    5.91
   4   5   7  151.38    8.78
   4   5   8   13.67    3.58
   4   5   8   11.36    3.44
   4   5   8   13.32    4.22
   4   5   9   30.49    2.78
   4   5   9   24.16    3.81
   4   5   9   29.84    4.04
   4   5   9   28.42    4.19
   4   5   9   25.03    2.33
   4   5  10   23.92    3.21
   4   5  10   29.88    2.47
   4   5  11    7.33    1.60
   4   5  12   11.25    1.20
  -4   6  14   53.47    3.91
  -4   6  13  138.95    4.97
  -4   6  13  142.07    4.90
  -4   6  13  136.71    6.59
  -4   6  13  139.18    6.94
  -4   6  12   11.91    3.45
  -4   6  12   14.97    2.28
  -4   6  12   15.92    2.23
  -4   6  12   16.73    3.49
  -4   6  11    9.84    3.50
  -4   6  11    8.74    3.34
  -4   6  11   12.56    2.45
  -4   6  11    9.14    2.27
  -4   6  10   23.98    4.19
  -4   6   9   59.35    3.58
  -4   6   9   50.32    5.32
  -4   6   8    0.67    2.24
  -4   6   8    4.52    4.36
  -4   6   8    2.15    2.17
  -4   6   7  161.16   10.10
  -4   6   7  164.36    8.77
  -4   6   7  175.28    6.34
  -4   6   7  171.30    6.19
  -4   6   6  232.49    7.71
  -4   6   6  216.54   11.74
   4   6  -5  136.23    7.64
  -4   6   5  123.58    8.08
  -4   6   5  132.44    5.39
  -4   6   5  120.54    8.82
  -4   6   4  200.94    6.91
   4   6  -4  178.72    6.38
  -4   6   4  188.04    9.71
  -4   6   3   25.42    5.38
  -4   6   3   35.49    3.31
   4   6  -3   30.77    4.79
  -4   6   2  149.04    6.02
   4   6  -2  151.78    8.20
   4   6  -2  158.12    5.89
  -4   6   1   95.31    4.74
   4   6  -1   90.73    6.69
   4   6  -1   92.40    4.49
  -4   6   0  211.70    7.41
   4   6   0  213.12    9.96
   4   6   0  204.01    7.25
   4   6   1   65.02    3.96
   4   6   1   63.75    6.20
  -4   6  -1   63.85    4.05
   4   6   2   86.34    4.49
   4   6   2   77.26    7.09
   4   6   2   87.16    6.84
  -4   6  -2   94.79    4.71
   4   6   3  103.87    4.84
   4   6   3   99.12    7.39
  -4   6  -3  106.91    4.98
   4   6   4   23.79    3.03
   4   6   4   18.86    4.68
  -4   6  -4   24.73    3.24
   4   6   5  165.51    9.03
   4   6   5  179.72    6.45
  -4   6  -5  174.48    6.59
   4   6   5  150.64    9.25
   4   6   6    9.52    4.16
   4   6   6   12.84    4.18
   4   6   7   17.11    4.19
   4   6   7    9.28    3.09
   4   6   7   15.78    3.73
   4   6   8   97.68    5.90
  -4   6  -8   79.87    3.73
   4   6   8   97.45    3.99
   4   6   8   81.83    5.62
   4   6   8   95.11    5.99
   4   6   9   20.89    1.97
   4   6   9   18.97    3.42
   4   6   9   18.95    1.91
   4   6   9   18.10    3.11
   4   6  10    2.89    1.24
  -4   7  12   12.44    2.53
  -4   7  12   14.23    1.68
  -4   7  11   22.54    3.50
  -4   7  11   19.52    3.12
  -4   7  11   20.21    2.17
  -4   7  11   17.86    1.97
  -4   7  10   23.88    3.89
  -4   7  10   23.55    3.45
  -4   7  10   20.02    2.14
  -4   7  10   17.89    2.43
  -4   7   9   45.34    2.85
  -4   7   9   35.50    4.30
  -4   7   8   95.00    4.02
  -4   7   8   86.42    3.99
  -4   7   7   63.48    6.76
  -4   7   6   27.52    5.46
  -4   7   6   29.67    3.00
  -4   7   5   79.30    4.18
  -4   7   5   67.80    7.10
  -4   7   4  169.42   10.48
  -4   7   4  188.67    6.75
   4   7  -4  172.59    9.10
  -4   7   3   98.05    8.26
   4   7  -3   99.06    7.12
   4   7  -3   91.88    4.39
  -4   7   3   98.82    4.77
   4   7  -2   33.86    3.19
  -4   7   2   33.87    3.35
  -4   7   1  133.13    5.66
   4   7  -1  131.35    5.54
  -4   7   0   15.32    2.95
   4   7   1   50.87    6.26
   4   7   1   55.22    5.96
  -4   7  -1   71.02    4.12
  -4   7  -2   41.66    3.42
   4   7   2   37.62    5.32
   4   7   2   29.35    5.12
   4   7   3   47.20    5.42
   4   7   3   46.00    5.68
  -4   7  -4    6.61    2.76
   4   7   4    5.86    3.84
   4   7   4    4.62    4.03
   4   7   5   32.64    4.75
   4   7   5   41.54    4.91
  -4   7  -5   34.97    3.17
   4   7   6   45.16    4.85
   4   7   6   40.23    4.35
   4   7   7   57.08    4.61
   4   7   7   49.77    4.37
   4   7   8   10.97    1.60
   4   7   8   12.76    1.75
   4   7   8    8.68    2.50
  -4   8  10   26.57    1.86
  -4   8   9   26.69    3.30
  -4   8   9   28.58    2.22
  -4   8   8   21.04    3.43
  -4   8   7   19.48    2.19
  -4   8   6   15.12    2.31
  -4   8   6   14.00    4.16
  -4   8   5    6.16    2.28
  -4   8   5    4.59    3.96
  -4   8   4   33.23    2.91
   4   8  -4   27.89    4.48
  -4   8   4   25.63    5.01
  -4   8   3   16.25    4.78
   4   8  -3   17.42    4.24
   4   8  -3   16.98    2.36
  -4   8   3   20.21    2.68
   4   8  -2   84.67    3.96
  -4   8   2   93.77    4.28
   4   8  -2   83.33    6.33
  -4   8   1    9.39    4.56
   4   8  -1   12.03    4.34
   4   8  -1    6.44    4.31
   4   8  -1   10.64    2.42
  -4   8   1   11.55    2.58
   4   8   0   64.46    5.75
  -4   8   0   51.35    6.16
   4   8   0   53.87    5.85
  -4   8   0   66.28    3.71
   4   8   0   63.73    3.56
   4   8   1   62.10    5.67
  -4   8  -1   69.17    3.73
   4   8   1   62.22    3.55
   4   8   1   54.21    5.69
  -4   8  -1   55.23    6.01
  -4   8  -2   84.36    3.99
   4   8   2   64.21    5.81
   4   8   2   84.89    3.93
   4   8   2   67.66    5.68
  -4   8  -2   62.57    6.14
   4   8   3    8.37    3.60
  -4   8  -3   11.02    2.44
   4   8   3    9.27    2.33
   4   8   3    9.16    3.61
   4   8   4   14.25    2.17
  -4   8  -4   14.43    2.41
   4   8   4   15.58    3.53
   4   8   5   26.64    3.50
   4   8   5   21.89    3.11
   4   8   5   26.76    2.19
  -4   8  -6   61.82    2.75
   4   8   6   68.15    4.19
   4   8   7    2.52    0.97
  -4   9   7    5.49    1.20
  -4   9   6   34.25    1.87
  -4   9   5    9.95    1.66
  -4   9   4   18.78    1.99
  -4   9   3   38.35    2.44
   4   9  -2   13.34    3.27
  -4   9   2   12.63    1.99
   4   9  -2   10.31    1.61
   4   9  -1   47.26    4.17
  -4   9   1   47.46    2.66
   4   9  -1   40.29    2.35
   4   9   0   16.23    3.33
  -4   9   0   14.04    2.02
   4   9   0   11.52    1.80
  -4   9  -1   25.83    2.13
   4   9   1   26.87    2.01
  -4   9  -2   23.27    1.98
   4   9   2   21.87    3.08
   4   9   2   26.26    1.91
   4   9   3   46.05    3.31
   4   9   3   48.55    2.13
   5  -9  -6   18.11    1.63
   5  -9  -5   40.16    2.25
   5  -9  -4   23.09    1.93
   5  -9  -3    2.11    2.57
   5  -9  -3    4.71    1.57
   5  -9  -2   29.85    2.04
   5  -9  -2   31.87    3.57
   5  -9  -1  131.76    4.18
   5  -9   0    8.41    1.40
   5  -9   1   68.23    2.62
  -5  -8  10   40.74    2.02
  -5  -8   9   35.31    2.15
  -5  -8   9   36.06    3.40
  -5  -8   9   30.19    1.92
   5  -8  -9   30.21    2.35
  -5  -8   8    6.70    2.94
  -5  -8   8    6.04    1.88
   5  -8  -8    5.43    2.10
   5  -8  -7   19.04    3.87
  -5  -8   7   18.92    3.54
  -5  -8   6   53.41    4.90
   5  -8  -6   41.70    5.19
  -5  -8   6   51.03    4.74
  -5  -8   5   71.44    5.88
   5  -8  -5   56.31    5.92
  -5  -8   5   63.12    5.36
   5  -8  -5   64.88    3.84
  -5  -8   4   45.83    5.17
   5  -8  -4   34.43    5.36
  -5  -8   4   38.65    4.62
   5  -8  -4   38.53    3.28
  -5  -8   3   94.58    6.74
   5  -8  -3   80.73    6.91
  -5  -8   3   87.13    6.23
   5  -8  -3   86.89    4.35
   5  -8  -2   40.15    5.39
  -5  -8   2   46.21    5.01
   5  -8  -2   43.24    3.30
   5  -8  -1   32.25    5.00
  -5  -8   1   39.17    5.40
  -5  -8   1   28.91    4.19
   5  -8  -1   32.24    2.88
   5  -8   0  129.32    5.07
   5  -8   0  128.31    8.05
   5  -8   1   41.23    2.76
   5  -8   1   44.36    5.09
  -5  -8  -1   37.43    2.91
  -5  -8  -2    5.68    2.09
   5  -8   3   30.81    3.90
  -5  -8  -3   24.61    2.52
   5  -8   4   66.99    4.67
   5  -8   4   71.86    3.16
   5  -8   5   19.93    1.76
  -5  -8  -5   14.42    1.84
   5  -8   6   20.89    1.39
  -5  -7  12   52.88    2.42
  -5  -7  12   49.88    3.64
  -5  -7  11    6.28    1.74
  -5  -7  11    5.40    1.80
  -5  -7  11    6.18    2.72
  -5  -7  10   50.58    3.05
  -5  -7  10   49.88    4.61
  -5  -7   9  108.77    4.38
  -5  -7   9   95.28    6.24
   5  -7  -8   41.66    3.29
  -5  -7   8   47.95    5.10
  -5  -7   7   12.14    4.04
   5  -7  -7   12.88    4.63
  -5  -7   7   16.70    4.61
  -5  -7   6    3.86    3.76
  -5  -7   6    3.70    4.12
   5  -7  -6    1.11    4.53
   5  -7  -5   42.64    3.59
  -5  -7   5   33.83    5.18
  -5  -7   5   47.02    5.92
   5  -7  -5   48.10    6.69
   5  -7  -4   43.04    3.73
  -5  -7   4   51.64    5.84
   5  -7  -4   54.43    6.94
  -5  -7   4   53.22    6.35
   5  -7  -3   16.03    2.96
  -5  -7   3   18.23    4.63
   5  -7  -3   20.55    5.54
  -5  -7   3   22.99    5.54
   5  -7  -2   12.92    3.01
   5  -7  -2    4.32    4.67
   5  -7  -1    8.63    2.84
   5  -7  -1   10.41    4.71
  -5  -7   1    9.24    2.57
   5  -7   0    7.43    2.75
   5  -7   0    5.41    4.46
  -5  -7   0    3.20    2.41
   5  -7   1  160.04    9.79
  -5  -7  -1  150.28    9.55
   5  -7   1  167.05    6.27
   5  -7   2    4.39    3.92
  -5  -7  -2    4.30    4.07
  -5  -7  -3   56.31    3.81
   5  -7   3   56.54    3.29
  -5  -7  -4   42.42    3.37
  -5  -7  -4   44.38    5.73
   5  -7   5   22.88    2.65
   5  -7   5   24.80    4.05
  -5  -7  -5   19.58    2.64
  -5  -7  -5   19.43    3.90
  -5  -7  -5   23.68    4.71
   5  -7   6   13.73    2.12
  -5  -7  -6    7.53    2.14
   5  -7   6   13.09    3.16
  -5  -7  -7   21.91    2.21
   5  -7   7   27.56    2.03
   5  -7   7   23.42    3.06
  -5  -7  -8   31.37    2.02
  -5  -6  14   24.36    1.73
  -5  -6  14   27.84    1.75
  -5  -6  13   10.92    3.02
  -5  -6  13   14.43    2.03
  -5  -6  13   16.52    1.90
  -5  -6  13   15.07    1.91
  -5  -6  13   18.72    2.98
  -5  -6  12   43.13    4.43
  -5  -6  12   56.19    3.18
  -5  -6  12   53.81    3.02
  -5  -6  12   48.68    2.92
  -5  -6  12   45.89    4.44
  -5  -6  11   17.82    2.45
  -5  -6  11   19.47    2.79
  -5  -6  11   20.59    3.72
  -5  -6  11   18.91    3.92
  -5  -6  10   37.90    4.62
  -5  -6  10   34.78    4.84
  -5  -6   9   32.80    4.50
  -5  -6   9   37.61    4.99
   5  -6  -8  142.06    6.10
  -5  -6   7   17.56    5.00
   5  -6  -7   12.88    2.80
  -5  -6   6   28.59    5.06
  -5  -6   6   18.06    5.25
   5  -6  -6   18.91    3.08
  -5  -6   6   26.28    5.43
   5  -6  -6   23.18    5.47
  -5  -6   5   19.25    4.74
  -5  -6   5   17.49    5.20
   5  -6  -5   16.60    2.95
   5  -6  -5   17.23    5.51
  -5  -6   5   20.59    5.45
  -5  -6   4   22.84    5.11
   5  -6  -4   18.46    2.98
  -5  -6   4   19.46    5.37
   5  -6  -4   22.78    5.61
  -5  -6   3   29.90    5.24
   5  -6  -3   26.49    3.19
   5  -6  -3   42.21    6.26
   5  -6  -3   30.25    5.98
   5  -6  -2  100.54    5.04
   5  -6  -2  107.44    8.63
   5  -6  -1   53.00    6.70
  -5  -6   1   46.99    3.61
   5  -6   0  379.09   11.60
   5  -6   0  382.51   16.21
   5  -6   1   13.87    2.87
   5  -6   1    9.51    4.70
  -5  -6  -1   13.53    2.86
  -5  -6  -1    9.77    4.75
   5  -6   1    8.48    4.95
   5  -6   2  348.42   14.98
  -5  -6  -2  290.03   10.60
   5  -6   2  326.65   10.28
   5  -6   2  400.84   14.46
  -5  -6  -2  349.48   15.30
   5  -6   3    5.35    2.40
  -5  -6  -3    0.88    2.54
   5  -6   3    1.32    4.57
  -5  -6  -3    5.73    4.36
   5  -6   4    4.21    2.25
  -5  -6  -4    2.57    4.02
  -5  -6  -4    4.29    2.79
  -5  -6  -5   23.29    5.19
   5  -6   6   72.95    6.02
   5  -6   6   65.37    3.81
   5  -6   6   64.26    3.72
  -5  -6  -6   58.21    6.59
  -5  -6  -6   57.78    3.97
  -5  -6  -6   65.54    6.00
   5  -6   7    9.78    3.41
   5  -6   7    8.63    2.16
  -5  -6  -7   11.64    4.33
  -5  -6  -7    8.54    2.48
  -5  -6  -7    9.82    3.63
   5  -6   7   11.72    2.20
  -5  -6  -8   36.03    2.89
   5  -6   8   41.26    3.89
   5  -6   8   42.23    2.53
   5  -6   8   44.54    2.65
   5  -6   9   21.48    1.79
  -5  -6  -9   15.18    2.02
  -5  -5  15   20.62    1.74
  -5  -5  15   20.31    1.85
  -5  -5  14   63.21    3.23
  -5  -5  14   70.07    3.32
  -5  -5  14   63.68    4.84
  -5  -5  14   60.78    4.72
  -5  -5  14   69.94    3.22
  -5  -5  13    3.98    3.12
  -5  -5  13   11.77    2.22
  -5  -5  13    5.81    2.16
  -5  -5  13   11.29    2.53
  -5  -5  13    5.73    3.12
  -5  -5  12   23.66    4.32
  -5  -5  12   21.75    4.20
  -5  -5  11  109.77    7.43
  -5  -5  11  110.61    5.08
  -5  -5  11  130.04    5.52
  -5  -5  11  111.80    7.33
  -5  -5  10   54.73    3.89
  -5  -5  10   65.71    4.28
  -5  -5   9    5.83    3.74
  -5  -5   9    8.22    3.98
  -5  -5   9    6.29    2.64
  -5  -5   8   45.13    5.79
  -5  -5   8   47.24    6.45
  -5  -5   8   44.78    5.52
   5  -5  -8   40.21    3.41
   5  -5  -7  158.97    6.58
  -5  -5   7  184.50    6.28
  -5  -5   7  186.15   10.56
  -5  -5   7  166.09    9.18
   5  -5  -7  149.02    9.70
  -5  -5   7  168.47    9.35
   5  -5  -6   30.63    5.46
   5  -5  -6   27.02    3.00
  -5  -5   6   32.55    5.44
  -5  -5   6   28.21    5.28
  -5  -5   6   27.50    4.86
  -5  -5   5  151.92    8.61
   5  -5  -5  186.67    9.52
   5  -5  -5  171.05   10.07
  -5  -5   5  164.06    9.12
  -5  -5   5  166.03    9.66
   5  -5  -5  153.88    6.32
   5  -5  -4  226.57   11.71
   5  -5  -4  220.64    7.98
   5  -5  -3   31.17    5.08
   5  -5  -3   25.87    2.86
   5  -5  -3   33.18    5.24
  -5  -5   2   82.71    4.08
   5  -5  -2   81.92    4.31
   5  -5  -2   89.76    7.43
  -5  -5   1  237.33    8.15
   5  -5  -1  281.27   12.58
   5  -5  -1  226.89    8.20
   5  -5  -1  296.58   11.54
   5  -5   0  165.83    6.44
   5  -5   0  167.43    9.75
   5  -5   0  192.25    9.37
   5  -5   1  584.79   20.62
   5  -5   1  581.21   16.18
   5  -5   2  159.47    6.08
  -5  -5  -2  149.93    6.78
   5  -5   2  158.17    9.47
   5  -5   3  382.93   11.35
  -5  -5  -3  356.75   12.26
   5  -5   3  388.69   15.70
   5  -5   4   30.36    5.14
  -5  -5  -4   31.80    5.62
   5  -5   4   31.11    2.98
  -5  -5  -4   29.80    3.68
   5  -5   5    0.25    2.19
  -5  -5  -5    0.23    2.74
  -5  -5  -5    5.67    4.22
  -5  -5  -6   47.61    3.98
  -5  -5  -6   52.74    6.63
  -5  -5  -6   49.45    5.70
   5  -5   6   41.79    5.63
   5  -5   7   37.41    4.72
   5  -5   7   25.32    4.39
  -5  -5  -7   29.46    5.69
  -5  -5  -7   27.26    4.70
   5  -5   8    3.59    3.04
   5  -5   8    3.83    2.26
   5  -5   8    3.65    1.92
  -5  -5  -8    1.35    3.96
  -5  -5  -9   25.90    4.82
   5  -5   9   22.38    2.03
   5  -5   9   24.45    2.51
  -5  -5 -10    6.02    1.89
   5  -5  10    7.79    1.78
   5  -5  11   36.14    1.92
  -5  -4  16    7.44    1.60
  -5  -4  16    5.71    1.56
  -5  -4  15    5.53    1.96
  -5  -4  15    5.70    1.97
  -5  -4  15    7.34    3.03
  -5  -4  15    6.15    1.85
  -5  -4  14    5.97    3.32
  -5  -4  14    8.44    2.32
  -5  -4  14   11.02    3.63
  -5  -4  14    7.90    2.34
  -5  -4  14   12.04    2.26
  -5  -4  14    9.88    2.63
  -5  -4  13  151.83    8.41
  -5  -4  13  152.12    8.28
  -5  -4  12   63.01    3.86
  -5  -4  12   54.84    5.80
  -5  -4  12   63.23    4.02
  -5  -4  12   66.54    4.31
  -5  -4  12   59.83    4.24
  -5  -4  11  154.04    6.60
  -5  -4  11  151.27    8.73
  -5  -4  11  155.31    6.26
  -5  -4  11  145.51    8.89
  -5  -4  11  166.86    6.59
  -5  -4  11  161.40    6.29
  -5  -4  10   17.55    2.74
  -5  -4  10   10.80    4.20
  -5  -4  10   11.35    4.01
  -5  -4  10   13.23    2.99
  -5  -4  10   12.12    3.31
  -5  -4   9  103.89    7.30
  -5  -4   9  115.93    4.95
  -5  -4   9  125.47    8.89
  -5  -4   9  114.56    5.26
  -5  -4   8  188.75    6.87
  -5  -4   8  199.42    7.10
  -5  -4   8  222.60   11.18
  -5  -4   8  207.18    9.96
   5  -4  -8  166.40    6.54
  -5  -4   8  187.76    9.40
  -5  -4   7  107.26    6.99
  -5  -4   7   99.59    7.04
  -5  -4   7  112.01    4.50
   5  -4  -7   98.07    7.16
  -5  -4   7  106.01    7.21
  -5  -4   7  103.78    4.80
  -5  -4   7  110.51    4.76
   5  -4  -7   97.11    4.58
  -5  -4   6  332.20    9.97
  -5  -4   6  327.96    9.93
   5  -4  -6  368.16   12.81
   5  -4  -6  311.75   13.33
  -5  -4   6  330.73   12.97
  -5  -4   6  332.87    9.68
   5  -4  -6  306.98    9.96
  -5  -4   6  326.84   12.76
  -5  -4   6  362.97   14.07
  -5  -4   6  334.78   12.73
   5  -4  -5  166.81    6.34
  -5  -4   5  187.91    8.71
   5  -4  -5  177.80    9.39
  -5  -4   5  186.45    9.06
  -5  -4   5  189.00    6.31
  -5  -4   5  171.02    8.45
  -5  -4   5  191.38    9.63
   5  -4  -4  392.79   14.90
  -5  -4   4  387.82   13.45
  -5  -4   4  380.70   14.38
  -5  -4   4  389.05   11.11
   5  -4  -4  362.75   11.28
  -5  -4   3  114.33    7.02
   5  -4  -3  116.33    4.76
   5  -4  -3  131.54    6.89
   5  -4  -3  123.60    7.62
   5  -4  -2  105.00    4.47
  -5  -4   2  104.58    4.59
   5  -4  -2  119.74    6.66
   5  -4  -2  115.09    7.29
   5  -4  -1   24.98    2.45
   5  -4  -1   32.86    4.41
   5  -4  -1   27.47    4.55
  -5  -4   1   26.61    2.69
   5  -4   0   74.51    5.58
  -5  -4   0   62.71    3.78
   5  -4   0   61.08    3.54
   5  -4   0   58.96    5.52
  -5  -4  -1  253.13    8.70
   5  -4   1  254.75    8.19
   5  -4   1  260.35   11.43
  -5  -4  -2  117.68    7.79
   5  -4   2  122.76    7.64
   5  -4   2  105.65    4.62
  -5  -4  -2  101.57    4.97
   5  -4   3   77.00    6.44
  -5  -4  -3   71.60    4.30
   5  -4   3   76.45    3.95
  -5  -4  -4   71.50    4.40
   5  -4   4   78.64    3.92
   5  -4   4   66.56    5.93
  -5  -4  -4   77.27    7.21
   5  -4   5   10.82    2.42
  -5  -4  -5    9.55    2.75
  -5  -4  -6  143.80    6.62
   5  -4   6  151.29    5.65
  -5  -4  -6  159.15    9.19
  -5  -4  -6  143.68   10.01
   5  -4   6  147.40    8.74
  -5  -4  -7   18.57    5.09
   5  -4   7   19.47    2.69
  -5  -4  -7   12.99    3.11
  -5  -4  -7   18.96    4.51
   5  -4   8   63.25    5.36
  -5  -4  -8   54.90    6.83
   5  -4   8   59.76    3.94
  -5  -4  -8   59.41    4.28
  -5  -4  -9   11.31    2.66
  -5  -4  -9    9.51    4.69
   5  -4   9   12.28    2.53
  -5  -4 -10   -0.27    1.93
   5  -4  10    2.54    2.04
   5  -4  11   14.13    1.89
   5  -4  12   22.92    1.61
  -5  -3  17    5.10    1.49
  -5  -3  16   25.00    2.29
  -5  -3  16   21.86    2.37
  -5  -3  16   23.37    2.38
  -5  -3  15   19.15    2.64
  -5  -3  15   23.85    2.68
  -5  -3  15   20.75    2.73
  -5  -3  15   26.88    2.56
  -5  -3  14    7.04    3.90
  -5  -3  14    9.15    3.72
  -5  -3  13   42.84    3.41
  -5  -3  13   40.04    3.86
  -5  -3  13   39.74    3.50
  -5  -3  13   40.43    3.58
  -5  -3  13   36.68    3.51
  -5  -3  13   48.38    3.85
  -5  -3  12  189.64    7.10
  -5  -3  12  187.73    6.92
  -5  -3  12  174.66    7.33
  -5  -3  12  180.47    9.65
  -5  -3  12  181.18    9.73
  -5  -3  12  186.61    7.47
  -5  -3  12  170.86    7.04
  -5  -3  12  193.71    7.29
  -5  -3  11  200.12    7.26
  -5  -3  11  203.83    7.23
  -5  -3  11  186.57    7.58
  -5  -3  11  200.68    9.90
  -5  -3  11  183.18    7.24
  -5  -3  11  204.41    7.49
  -5  -3  11  189.95    7.51
  -5  -3  11  188.94    7.69
  -5  -3  11  196.49   10.03
  -5  -3  10  117.90    7.63
  -5  -3  10  128.07    5.69
  -5  -3  10  114.52    5.36
  -5  -3  10  127.99    5.68
  -5  -3  10  122.23    5.78
  -5  -3  10  128.06    5.87
  -5  -3  10  122.22    7.56
  -5  -3  10  130.46    5.41
  -5  -3   9    6.59    3.50
  -5  -3   9    7.62    2.86
  -5  -3   9    6.85    2.30
  -5  -3   9    5.06    3.66
  -5  -3   9    9.20    4.18
  -5  -3   9    6.02    2.58
  -5  -3   9    6.39    3.33
  -5  -3   9    7.52    4.48
  -5  -3   9    5.28    4.41
  -5  -3   9    6.55    2.41
  -5  -3   9   10.00    2.94
  -5  -3   8  330.29   10.42
  -5  -3   8  345.51   10.58
  -5  -3   8  356.53   10.71
  -5  -3   8  348.36   10.31
  -5  -3   8  333.32   12.89
  -5  -3   8  368.76   13.53
  -5  -3   8  393.53   14.69
  -5  -3   8  358.18   14.00
  -5  -3   8  349.58   14.37
  -5  -3   8  340.41   11.12
  -5  -3   7   43.01    3.15
  -5  -3   7   47.84    2.84
  -5  -3   7   45.82    2.99
  -5  -3   7   40.11    4.98
  -5  -3   7   37.93    4.66
  -5  -3   7   42.78    4.96
  -5  -3   7   44.30    4.66
  -5  -3   7   47.04    3.10
  -5  -3   7   45.56    5.36
   5  -3  -7   42.11    4.52
  -5  -3   7   40.44    3.61
  -5  -3   7   46.46    5.44
  -5  -3   6  101.87    6.39
  -5  -3   6  100.69    3.92
   5  -3  -6  104.81    5.83
  -5  -3   6  101.17    6.77
  -5  -3   6  105.43    4.34
   5  -3  -6  101.95    6.31
  -5  -3   6  108.91    6.55
  -5  -3   6   99.12    6.04
  -5  -3   6  110.11    6.56
  -5  -3   6   96.43    4.69
   5  -3  -5  551.55   15.85
  -5  -3   5  633.29   18.46
  -5  -3   5  605.97   18.28
  -5  -3   5  563.28   15.51
   5  -3  -5  649.08   18.00
  -5  -3   5  606.99   15.89
   5  -3  -5  634.27   19.15
  -5  -3   5  603.76   18.60
  -5  -3   5  622.41   19.26
   5  -3  -4  360.80   12.89
  -5  -3   4  348.07   11.87
  -5  -3   4  341.33   11.65
   5  -3  -4  370.50   11.86
   5  -3  -4  337.27    9.94
   5  -3  -3  215.60    9.18
  -5  -3   3  203.84    7.87
  -5  -3   3  197.94    6.41
  -5  -3   3  203.19    8.21
   5  -3  -2   55.48    5.00
  -5  -3   2   58.53    4.26
  -5  -3   2   46.30    4.17
  -5  -3   2   56.61    4.44
  -5  -3   2   53.87    2.96
  -5  -3   1  161.89    7.06
   5  -3  -1  186.19    8.45
   5  -3  -1  177.88    7.50
  -5  -3   1  179.63    8.00
   5  -3   0   27.29    3.94
   5  -3   0   24.37    3.32
   5  -3   0   19.79    2.33
  -5  -3   0   20.69    3.74
  -5  -3  -1  176.38    8.39
   5  -3   1  169.56    8.18
  -5  -3  -1  148.62    5.67
   5  -3   1  167.23    7.33
   5  -3   1  149.65    5.44
   5  -3   2   23.13    4.00
  -5  -3  -2   19.69    2.41
  -5  -3  -2   22.54    4.12
   5  -3   2   22.04    2.44
   5  -3   2   23.17    3.43
  -5  -3  -3  216.66    7.66
  -5  -3  -3  234.12   10.90
   5  -3   3  220.89    7.15
   5  -3   3  224.48    9.30
  -5  -3  -4   68.00    3.94
   5  -3   4   64.23    3.47
  -5  -3  -4   60.65    6.27
   5  -3   4   53.71    4.84
  -5  -3  -5  207.28   11.29
  -5  -3  -5  198.23    7.60
  -5  -3  -5  191.33   10.04
   5  -3   5  209.19    6.89
   5  -3   6  122.65    7.92
   5  -3   6  135.80    5.22
   5  -3   6  129.68    7.63
  -5  -3  -6  129.80    5.93
  -5  -3  -7   71.55    6.66
   5  -3   7   66.78    3.78
  -5  -3  -7   74.18    7.89
  -5  -3  -7   74.75    4.58
   5  -3   7   64.10    6.12
   5  -3   7   61.02    5.59
   5  -3   7   74.32    3.75
  -5  -3  -8   87.06    4.86
   5  -3   8   82.99    4.35
  -5  -3  -8   97.63    8.71
   5  -3   8   93.51    4.81
   5  -3   9   99.10    4.63
  -5  -3  -9  106.20    5.17
   5  -3   9  104.79    5.01
  -5  -3 -10    5.77    2.39
   5  -3  10    4.79    1.87
   5  -3  10    2.46    2.20
  -5  -3 -11    1.05    1.80
   5  -3  11    2.01    1.88
   5  -3  11    1.11    1.52
   5  -3  12   52.59    3.70
   5  -3  12   60.95    2.76
  -5  -2  17   39.15    2.54
  -5  -2  17   34.01    2.47
  -5  -2  16    2.66    2.18
  -5  -2  16    0.12    2.17
  -5  -2  16    3.69    2.06
  -5  -2  16    5.11    2.31
  -5  -2  15  124.38    5.73
  -5  -2  15  137.82    5.92
  -5  -2  14  153.73    8.76
  -5  -2  14  155.58    6.43
  -5  -2  14  164.30    6.36
  -5  -2  14  141.45    6.36
  -5  -2  14  165.43    6.53
  -5  -2  14  172.16    6.26
  -5  -2  14  151.07    6.66
  -5  -2  13   83.08    6.85
  -5  -2  13   88.10    5.18
  -5  -2  13   84.07    4.80
  -5  -2  13   86.46    5.01
  -5  -2  13   88.50    4.70
  -5  -2  13   85.40    4.85
  -5  -2  13   96.92    7.28
  -5  -2  13   88.42    5.14
  -5  -2  13   90.04    4.59
  -5  -2  12   93.78    5.06
  -5  -2  12   80.60    4.70
  -5  -2  12   85.83    5.05
  -5  -2  12   88.51    5.20
  -5  -2  12   93.60    6.92
  -5  -2  12   79.32    4.14
  -5  -2  12   92.12    4.79
  -5  -2  12   85.18    4.66
  -5  -2  12   84.36    5.54
  -5  -2  12   75.41    5.08
  -5  -2  12   83.57    6.83
  -5  -2  12   83.07    5.04
  -5  -2  12   86.91    4.54
  -5  -2  11   32.99    3.26
  -5  -2  11   27.62    3.39
  -5  -2  11   25.82    3.63
  -5  -2  11   30.58    4.05
  -5  -2  11   35.12    3.18
  -5  -2  11   33.36    3.77
  -5  -2  11   31.20    4.85
  -5  -2  11   27.28    3.27
  -5  -2  11   32.11    3.61
  -5  -2  11   26.76    3.43
  -5  -2  11   25.91    2.73
  -5  -2  11   34.79    4.91
  -5  -2  10    7.22    2.76
  -5  -2  10    8.12    3.67
  -5  -2  10    9.78    2.88
  -5  -2  10    6.89    2.52
  -5  -2  10    7.07    4.33
  -5  -2  10    8.93    2.95
  -5  -2  10    7.91    2.19
  -5  -2  10    8.19    3.75
  -5  -2  10    8.40    2.95
  -5  -2  10    5.11    2.50
  -5  -2  10    8.27    2.46
  -5  -2  10    8.39    3.19
  -5  -2  10    7.97    2.66
  -5  -2   9   52.11    3.91
  -5  -2   9   53.70    3.70
  -5  -2   9   48.17    4.77
  -5  -2   9   50.09    3.22
  -5  -2   9   50.57    3.58
  -5  -2   9   48.44    3.05
  -5  -2   9   51.22    3.26
  -5  -2   9   49.05    4.84
  -5  -2   9   54.57    5.72
  -5  -2   9   50.21    3.75
  -5  -2   9   55.53    5.82
  -5  -2   9   49.73    3.64
  -5  -2   9   52.93    3.41
  -5  -2   9   47.44    3.38
  -5  -2   9   52.52    5.53
  -5  -2   9   56.31    5.83
  -5  -2   8   61.98    3.83
  -5  -2   8   69.13    5.05
  -5  -2   8   66.57    3.70
  -5  -2   8   81.98    6.18
  -5  -2   8   71.45    3.66
  -5  -2   8   74.15    5.96
  -5  -2   8   69.45    5.17
  -5  -2   8   69.06    4.08
  -5  -2   8   69.54    3.98
  -5  -2   8   63.45    5.61
  -5  -2   8   65.37    3.56
  -5  -2   8   69.11    3.48
  -5  -2   8   70.89    5.80
  -5  -2   7   29.74    2.93
  -5  -2   7   35.07    4.32
  -5  -2   7   28.05    4.31
  -5  -2   7   33.17    4.57
  -5  -2   7   31.89    4.27
  -5  -2   7   31.87    3.66
  -5  -2   7   30.64    2.99
  -5  -2   7   27.58    2.91
  -5  -2   7   36.76    4.06
  -5  -2   7   27.49    4.22
   5  -2  -7   35.04    3.63
   5  -2  -6   12.77    1.65
  -5  -2   6   17.32    3.71
   5  -2  -6    9.25    2.86
  -5  -2   6    9.92    3.02
  -5  -2   6   10.88    1.98
  -5  -2   6   10.87    3.42
   5  -2  -6   13.66    3.19
  -5  -2   6   12.95    2.21
  -5  -2   6   11.38    3.50
  -5  -2   6    8.82    2.79
  -5  -2   5   30.36    3.79
  -5  -2   5   25.90    2.66
  -5  -2   5   27.26    3.41
  -5  -2   5   20.44    2.27
   5  -2  -5   21.40    1.92
  -5  -2   5   31.32    2.59
  -5  -2   5   27.96    2.51
  -5  -2   5   26.11    2.61
  -5  -2   5   29.11    4.09
  -5  -2   5   25.88    2.16
  -5  -2   4  217.12    8.37
  -5  -2   4  212.38    6.24
  -5  -2   4  193.18    6.98
  -5  -2   4  195.48    5.91
  -5  -2   4  203.15    6.60
  -5  -2   4  200.78    6.04
  -5  -2   4  215.01    8.27
  -5  -2   4  220.49    8.55
  -5  -2   4  197.79    6.33
   5  -2  -4  200.53    6.13
   5  -2  -4  225.63    7.56
  -5  -2   3  142.35    5.86
  -5  -2   3  145.56    6.08
   5  -2  -3  159.71    6.13
  -5  -2   3  153.42    6.09
  -5  -2   3  139.26    4.22
  -5  -2   3  142.22    5.14
   5  -2  -3  140.68    4.70
  -5  -2   3  147.75    4.63
  -5  -2   3  140.34    4.72
  -5  -2   3  142.30    6.57
  -5  -2   3  137.04    4.48
  -5  -2   2  629.39   16.81
  -5  -2   2  613.34   17.54
  -5  -2   2  609.30   15.35
  -5  -2   2  565.91   15.36
   5  -2  -2  611.25   17.34
  -5  -2   2  589.98   16.55
  -5  -2   2  595.54   17.43
   5  -2  -2  632.81   18.26
  -5  -2   2  571.19   15.62
  -5  -2   1  113.77    4.75
  -5  -2   1  109.94    5.26
   5  -2  -1  105.84    4.12
  -5  -2   1  119.03    5.91
  -5  -2   1  107.15    4.04
   5  -2  -1  119.36    6.30
   5  -2  -1  118.52    5.49
  -5  -2   0  660.51   17.92
   5  -2   0  697.20   19.39
  -5  -2   0  644.99   17.52
   5  -2   0  638.64   17.34
   5  -2   0  717.25   20.28
  -5  -2   0  704.01   20.12
  -5  -2   0  638.16   18.41
  -5  -2  -1 2231.26   55.53
   5  -2   1 2244.22   55.42
   5  -2   1 2144.04   54.31
   5  -2   2  650.59   19.48
  -5  -2  -2  656.29   20.79
   5  -2   3  511.13   14.20
   5  -2   3  531.57   16.51
  -5  -2  -3  514.26   14.71
  -5  -2  -3  564.04   18.36
  -5  -2  -4  593.21   16.85
  -5  -2  -4  636.06   21.01
  -5  -2  -4  625.77   19.80
   5  -2   4  586.47   18.54
   5  -2   4  592.08   16.25
  -5  -2  -5   51.13    3.44
   5  -2   5   42.30    5.12
  -5  -2  -5   47.20    5.82
  -5  -2  -5   48.89    5.19
   5  -2   5   48.22    4.64
   5  -2   5   45.14    4.31
   5  -2   5   46.06    3.05
  -5  -2  -6   59.65    3.90
   5  -2   6   55.97    5.56
  -5  -2  -6   63.67    6.93
  -5  -2  -6   50.99    5.81
   5  -2   6   53.87    4.73
   5  -2   6   61.90    5.46
   5  -2   6   60.24    3.43
  -5  -2  -7  573.28   16.70
   5  -2   7  546.03   18.94
   5  -2   8  145.91    8.25
   5  -2   8  130.97    8.10
  -5  -2  -8  137.49    6.22
  -5  -2  -9   55.61    3.89
   5  -2   9   48.44    3.54
   5  -2   9   47.46    5.30
   5  -2   9   55.90    3.79
   5  -2  10   52.87    5.40
   5  -2  11   50.54    4.93
  -5  -2 -11   47.09    3.11
   5  -2  11   52.19    3.14
   5  -2  11   50.30    3.12
   5  -2  12   10.68    2.77
   5  -2  12   10.44    1.77
   5  -2  12   10.32    1.72
   5  -2  13   17.53    2.32
  -5  -1  17   47.43    2.87
  -5  -1  17   50.95    3.04
  -5  -1  17   43.70    2.91
  -5  -1  16   36.72    3.09
  -5  -1  16   38.82    3.24
  -5  -1  16   31.44    3.00
  -5  -1  15   95.59    4.34
  -5  -1  14   31.51    3.75
  -5  -1  14   31.60    3.71
  -5  -1  14   28.76    3.32
  -5  -1  14   30.11    3.48
  -5  -1  14   40.33    3.33
  -5  -1  14   28.69    2.99
  -5  -1  14   23.95    3.32
  -5  -1  13    8.43    3.12
  -5  -1  13    8.90    3.58
  -5  -1  13   12.55    2.77
  -5  -1  13   14.22    4.51
  -5  -1  13    9.13    2.57
  -5  -1  13   14.55    3.49
  -5  -1  13   11.39    2.96
  -5  -1  13    7.27    4.27
  -5  -1  13    7.63    2.95
  -5  -1  13   11.51    3.18
  -5  -1  13   11.12    3.27
  -5  -1  13   12.37    5.21
  -5  -1  13    8.69    2.98
  -5  -1  13   12.95    3.35
  -5  -1  12  351.76   11.30
  -5  -1  12  345.80   13.93
  -5  -1  12  360.05   10.86
  -5  -1  12  344.93   10.67
  -5  -1  12  335.65   11.29
  -5  -1  12  345.02   11.63
  -5  -1  12  313.92   15.04
  -5  -1  12  315.50   13.96
  -5  -1  12  364.99   14.27
  -5  -1  12  337.25   11.45
  -5  -1  12  346.40   11.42
  -5  -1  12  349.47   10.93
  -5  -1  12  348.82   11.14
  -5  -1  12  371.27   11.23
  -5  -1  12  339.63   11.18
  -5  -1  11   80.93    4.60
  -5  -1  11   80.15    4.48
  -5  -1  11   89.49    4.30
  -5  -1  11   80.57    4.75
  -5  -1  11   79.61    6.31
  -5  -1  11   84.45    4.73
  -5  -1  11   82.73    4.11
  -5  -1  11   85.43    5.07
  -5  -1  11   80.22    4.59
  -5  -1  11   73.86    7.06
  -5  -1  11   79.52    6.73
  -5  -1  11   85.59    6.51
  -5  -1  11   77.79    6.70
  -5  -1  11   78.49    4.35
  -5  -1  11   82.89    4.47
  -5  -1  11   82.57    7.27
  -5  -1  11   78.54    4.75
  -5  -1  10  440.45   12.27
  -5  -1  10  407.27   12.24
  -5  -1  10  418.47   11.94
  -5  -1  10  401.23   12.35
  -5  -1  10  397.23   14.47
  -5  -1  10  409.20   12.50
  -5  -1  10  416.48   12.27
  -5  -1  10  400.13   11.80
  -5  -1  10  405.43   15.82
  -5  -1  10  400.98   12.19
  -5  -1  10  375.99   15.68
  -5  -1  10  407.05   15.39
  -5  -1  10  394.86   11.91
  -5  -1  10  396.17   12.04
  -5  -1  10  411.54   14.70
  -5  -1  10  423.66   15.76
  -5  -1  10  407.45   12.53
  -5  -1  10  396.11   15.11
  -5  -1   9  216.44    7.35
  -5  -1   9  230.72    7.42
  -5  -1   9  205.58    7.43
  -5  -1   9  219.94    7.59
  -5  -1   9  208.39    9.11
  -5  -1   9  212.04    9.89
  -5  -1   9  227.75   10.28
  -5  -1   9  218.07    7.04
  -5  -1   9  218.96   10.17
  -5  -1   9  222.15    7.10
  -5  -1   9  208.25    7.51
  -5  -1   9  209.31    9.90
  -5  -1   9  220.31    7.24
  -5  -1   9  214.05    7.09
  -5  -1   9  233.78   10.23
  -5  -1   9  232.07    9.50
  -5  -1   9  216.36    7.32
  -5  -1   9  212.61   10.26
  -5  -1   8   74.41    3.72
  -5  -1   8   66.52    3.49
  -5  -1   8   72.86    3.82
  -5  -1   8   69.15    3.36
  -5  -1   8   64.63    3.66
  -5  -1   8   62.33    4.71
  -5  -1   8   71.38    5.82
  -5  -1   8   73.63    5.65
  -5  -1   8   64.46    5.43
  -5  -1   8   65.46    5.39
  -5  -1   8   74.47    5.57
  -5  -1   8   78.57    5.60
  -5  -1   8   66.73    4.87
  -5  -1   8   69.80    3.55
  -5  -1   8   65.53    3.35
  -5  -1   8   68.34    3.47
  -5  -1   8   69.79    3.77
  -5  -1   7 1236.76   33.49
  -5  -1   7 1216.42   32.48
  -5  -1   7 1235.42   33.17
  -5  -1   7 1187.32   32.32
  -5  -1   7 1161.84   30.34
  -5  -1   7 1145.87   33.55
  -5  -1   6  335.56   11.26
  -5  -1   6  326.38    9.54
  -5  -1   6  326.45    9.35
  -5  -1   6  313.29   10.64
  -5  -1   6  313.41   11.77
  -5  -1   6  324.78    9.19
  -5  -1   6  332.16    9.36
  -5  -1   6  317.80    9.09
  -5  -1   6  321.93    9.26
  -5  -1   6  323.78    9.42
  -5  -1   6  340.11   11.37
  -5  -1   6  319.95    9.42
  -5  -1   6  331.42   10.81
  -5  -1   6  321.15    9.50
  -5  -1   5  190.44    6.05
   5  -1  -5  191.29    6.90
  -5  -1   5  183.59    6.22
  -5  -1   5  202.40    7.76
  -5  -1   5  193.19    6.01
   5  -1  -5  194.29    6.58
  -5  -1   5  196.89    5.95
  -5  -1   5  193.57    5.76
  -5  -1   5  191.66    6.13
  -5  -1   5  192.34    6.17
  -5  -1   5  192.96    6.01
  -5  -1   5  195.36    7.84
  -5  -1   5  179.83    6.85
  -5  -1   5  177.12    7.92
  -5  -1   4  467.53   13.06
  -5  -1   4  564.94   15.82
  -5  -1   4  509.16   13.73
   5  -1  -4  579.68   15.35
  -5  -1   4  513.52   14.54
   5  -1  -4  564.07   14.80
  -5  -1   4  536.65   13.62
  -5  -1   4  517.59   13.38
   5  -1  -4  523.33   13.50
  -5  -1   4  525.42   13.62
  -5  -1   4  492.41   13.92
  -5  -1   4  543.87   15.13
  -5  -1   4  516.12   14.62
   5  -1  -3  277.04    9.21
  -5  -1   3  261.49    8.75
  -5  -1   3  260.62    7.23
  -5  -1   3  251.84    7.34
  -5  -1   3  238.65    7.00
   5  -1  -3  287.96    8.74
  -5  -1   3  279.04    8.97
  -5  -1   3  267.10    8.75
   5  -1  -3  256.45    7.30
  -5  -1   3  256.81    6.96
  -5  -1   3  249.43    7.91
  -5  -1   2  518.37   15.29
   5  -1  -2  540.18   14.88
   5  -1  -2  555.87   15.55
  -5  -1   2  481.88   13.49
  -5  -1   2  533.09   15.15
   5  -1  -2  514.51   13.32
  -5  -1   2  492.64   13.21
  -5  -1   2  494.27   13.01
  -5  -1   2  494.02   13.18
  -5  -1   1  363.56    9.51
  -5  -1   1  403.11   12.40
   5  -1  -1  370.30   10.01
  -5  -1   1  342.49    9.65
  -5  -1   1  414.15   12.12
  -5  -1   1  370.12   10.05
   5  -1  -1  390.39   11.70
   5  -1   0  478.01   13.02
   5  -1   0  498.22   14.76
  -5  -1   0  527.15   15.26
  -5  -1   0  516.06   15.73
  -5  -1   0  475.91   13.18
  -5  -1  -1 1168.20   30.71
   5  -1   1 1137.68   30.12
  -5  -1  -1 1160.23   31.33
   5  -1   1 1061.54   28.11
   5  -1   2   97.18    3.88
   5  -1   2  107.44    5.36
  -5  -1  -2  102.55    6.31
  -5  -1  -2   97.31    4.07
  -5  -1  -2  100.45    5.76
  -5  -1  -3  349.53   12.64
   5  -1   3  346.26   11.80
  -5  -1  -3  339.69   13.28
  -5  -1  -4  236.13   10.88
   5  -1   4  225.23    7.16
   5  -1   4  216.28    9.44
  -5  -1  -4  245.16   10.16
   5  -1   4  228.50    9.05
  -5  -1  -4  225.21    7.57
  -5  -1  -5  161.68    9.52
   5  -1   5  164.99    5.73
   5  -1   5  157.52    8.07
  -5  -1  -5  169.83    8.79
   5  -1   5  153.74    7.36
  -5  -1  -5  157.64    6.12
  -5  -1  -6  191.68   10.99
  -5  -1  -6  192.04    9.88
   5  -1   6  186.50    9.20
   5  -1   6  181.31    8.36
   5  -1   6  199.06    9.44
  -5  -1  -6  195.52    7.20
   5  -1   6  197.33    6.66
  -5  -1  -7  265.44    9.27
   5  -1   7  263.22   11.80
   5  -1   7  290.42   11.72
   5  -1   8  169.61    6.56
   5  -1   8  163.62    9.15
  -5  -1  -8  174.02    6.94
   5  -1   9  109.90    7.55
   5  -1   9  122.76    5.33
  -5  -1  -9  122.35    5.60
   5  -1   9  118.54    5.46
   5  -1  10  274.35   11.83
   5  -1  10  260.02    8.46
  -5  -1 -10  239.27    8.72
   5  -1  10  263.28    8.77
   5  -1  11   36.28    4.55
   5  -1  11   34.37    2.83
  -5  -1 -11   29.90    2.65
   5  -1  11   34.96    2.71
   5  -1  12    8.55    1.87
   5  -1  12    7.08    1.70
   5  -1  12    5.94    2.82
   5  -1  13   17.47    2.63
  -5   0  18    8.01    1.64
  -5   0  17    5.28    2.05
  -5   0  17    4.59    2.13
  -5   0  17    1.87    1.60
  -5   0  16   42.32    3.34
  -5   0  16   50.19    3.42
  -5   0  16   55.78    3.14
  -5   0  16   49.04    3.53
  -5   0  15   79.40    7.31
  -5   0  15   80.23    6.45
  -5   0  14    1.03    2.30
  -5   0  14    0.09    2.69
  -5   0  14    0.09    2.91
  -5   0  14   -3.24    2.75
  -5   0  14    4.61    2.69
  -5   0  14    1.98    4.03
  -5   0  14    1.86    2.68
  -5   0  14    2.64    3.17
  -5   0  13   11.40    3.21
  -5   0  13   11.81    2.99
  -5   0  13   18.79    3.01
  -5   0  13   12.45    3.51
  -5   0  13   12.09    3.19
  -5   0  13   12.83    5.14
  -5   0  13    6.72    2.94
  -5   0  13    8.17    2.63
  -5   0  13    6.44    4.37
  -5   0  13    7.81    2.93
  -5   0  12   62.73    6.04
  -5   0  12   70.01    4.56
  -5   0  12   72.65    4.47
  -5   0  12   70.32    4.22
  -5   0  12   63.10    4.26
  -5   0  12   61.51    6.85
  -5   0  12   63.69    4.49
  -5   0  12   70.77    4.35
  -5   0  12   80.00    4.82
  -5   0  12   74.97    4.85
  -5   0  12   72.75    4.11
  -5   0  12   71.50    6.70
  -5   0  12   70.69    4.13
  -5   0  11 1054.50   32.55
  -5   0  11 1102.56   28.63
  -5   0  11 1091.21   28.86
  -5   0  11 1027.11   31.84
  -5   0  11 1112.92   29.17
  -5   0  11 1061.90   28.82
  -5   0  11 1066.76   28.62
  -5   0  11 1110.49   29.28
  -5   0  11 1059.83   33.31
  -5   0  11 1082.42   28.60
  -5   0  11 1130.82   28.86
  -5   0  11 1043.88   28.93
  -5   0  11 1076.55   28.98
  -5   0  11 1124.68   32.89
  -5   0  10  264.60   11.01
  -5   0  10  265.70    8.84
  -5   0  10  275.88    8.83
  -5   0  10  275.13   11.76
  -5   0  10  275.90   11.44
  -5   0  10  276.76    8.58
  -5   0  10  270.25    8.65
  -5   0  10  265.13    8.77
  -5   0  10  283.22   11.86
  -5   0  10  267.59   12.18
  -5   0  10  272.44    9.04
  -5   0  10  277.83    8.91
  -5   0  10  274.86   12.05
  -5   0  10  277.59    8.64
  -5   0   9  928.48   24.46
  -5   0   9  921.27   24.08
  -5   0   9  911.99   26.63
  -5   0   9  942.57   24.28
  -5   0   9  884.03   24.33
  -5   0   9  909.49   24.50
  -5   0   9  918.61   27.22
  -5   0   9  924.53   27.47
  -5   0   9  895.18   24.26
  -5   0   9  894.41   24.09
  -5   0   9  982.23   27.50
  -5   0   9  932.73   27.98
  -5   0   9  917.79   24.11
  -5   0   9  920.14   24.32
  -5   0   9  951.14   27.82
  -5   0   9  930.26   26.76
  -5   0   9  928.26   27.52
  -5   0   8  944.20   26.78
  -5   0   8  967.69   27.70
  -5   0   8  956.39   24.86
  -5   0   8  954.74   27.49
  -5   0   8  944.26   24.91
  -5   0   8 1000.72   27.46
  -5   0   8  958.69   27.97
  -5   0   8  949.32   24.69
  -5   0   8  977.53   27.79
  -5   0   8  905.96   24.67
  -5   0   8  922.35   24.55
  -5   0   8  971.31   27.72
  -5   0   8  946.10   26.80
  -5   0   8  935.69   24.80
  -5   0   7  172.50    7.27
  -5   0   7  174.23    5.70
  -5   0   7  173.05    7.83
  -5   0   7  178.28    7.67
  -5   0   7  159.25    5.56
  -5   0   7  172.44    7.22
  -5   0   7  180.46    7.69
  -5   0   7  174.64    5.77
  -5   0   7  167.88    5.48
  -5   0   7  173.98    8.02
  -5   0   6    3.25    1.99
  -5   0   6    3.92    2.98
  -5   0   6    6.27    2.91
  -5   0   6    2.78    1.89
  -5   0   6    3.10    2.13
  -5   0   6    9.09    2.89
  -5   0   6    4.27    1.74
  -5   0   6    5.73    2.06
  -5   0   6    3.64    2.06
  -5   0   6    4.60    2.01
  -5   0   6    5.11    1.84
  -5   0   6    5.25    2.74
  -5   0   6    5.18    1.85
  -5   0   6    1.65    3.00
  -5   0   6    4.08    3.00
   5   0  -6    5.90    1.49
  -5   0   6    7.76    3.00
  -5   0   6    4.01    1.95
  -5   0   6    7.86    2.76
  -5   0   6    3.88    1.86
  -5   0   5  310.17    8.80
  -5   0   5  308.74    8.60
  -5   0   5  307.15    8.62
  -5   0   5  312.48    8.72
  -5   0   5  307.09    8.49
  -5   0   5  309.02    8.72
   5   0  -5  303.45    8.70
  -5   0   5  307.54   10.64
  -5   0   5  313.47    9.78
  -5   0   5  299.58    8.65
   5   0  -5  293.23    8.02
  -5   0   5  310.23    8.38
   5   0  -5  271.74    9.11
  -5   0   5  319.18    8.84
  -5   0   5  318.64   10.53
  -5   0   4   95.34    3.16
  -5   0   4   96.48    3.58
  -5   0   4   99.85    3.24
  -5   0   4  105.08    3.88
   5   0  -4  102.01    3.24
  -5   0   4  105.92    3.46
   5   0  -4  102.55    4.37
  -5   0   4   81.55    2.84
   5   0  -4   99.12    4.34
  -5   0   4   99.11    4.32
  -5   0   4  105.65    5.41
  -5   0   4   97.25    5.04
  -5   0   4  103.83    3.63
   5   0  -4   88.88    4.48
  -5   0   4  101.00    5.05
  -5   0   3 2095.54   54.58
   5   0  -3 2243.52   55.09
  -5   0   3 2145.10   55.54
   5   0  -3 2200.94   53.69
  -5   0   3 2155.10   53.78
  -5   0   3 2151.50   53.49
  -5   0   3 2186.63   53.74
  -5   0   3 2131.48   53.75
  -5   0   3 2183.35   54.41
  -5   0   3 2191.27   55.82
  -5   0   2   33.60    1.84
   5   0  -2   32.90    3.31
  -5   0   2   36.58    3.66
  -5   0   2   36.45    2.79
  -5   0   2   34.41    2.21
   5   0  -2   33.32    2.16
  -5   0   2   33.84    1.43
  -5   0   1  545.47   13.83
   5   0  -1  545.52   15.49
   5   0  -1  532.20   13.68
  -5   0   1  506.47   13.99
   5   0  -1  557.05   14.99
  -5   0   1  551.34   16.05
  -5   0   1  498.40   13.18
   5   0   0  267.73    9.37
  -5   0   0  276.23    9.89
   5   0   0  268.11    8.93
  -5   0   0  263.01    7.72
   5   0   0  262.72    7.58
   5   0   1   17.82    2.07
   5   0   1   14.67    3.16
   5   0   1   19.00    2.83
  -5   0  -1   12.84    3.43
  -5   0  -1   15.79    2.07
   5   0   1   15.08    3.50
  -5   0  -2 1082.34   30.71
  -5   0  -2 1029.49   27.13
  -5   0  -2 1105.93   30.10
   5   0   2 1060.14   28.93
   5   0   2 1038.20   26.93
   5   0   2 1049.95   29.21
   5   0   2 1074.94   29.33
   5   0   3    2.15    3.23
   5   0   3   -0.61    2.53
  -5   0  -3    4.41    3.19
   5   0   4   10.80    2.94
  -5   0  -4    7.54    2.17
   5   0   4    7.69    2.11
   5   0   4    7.83    3.54
   5   0   5  222.78    9.15
  -5   0  -5  225.66    7.60
   5   0   5  239.59   10.03
  -5   0  -6  104.60    4.84
   5   0   6  116.67    6.36
  -5   0  -7   10.56    2.56
   5   0   7    9.40    3.60
  -5   0  -8   94.33    4.84
   5   0   8   88.87    6.82
   5   0   8   89.24    6.51
   5   0   8   89.46    4.40
   5   0   9   16.17    2.59
   5   0   9   19.38    4.13
   5   0   9   18.11    2.52
  -5   0  -9   22.34    2.96
   5   0  10  173.60    9.37
   5   0  10  176.92    6.35
   5   0  10  185.64    6.86
  -5   0 -10  170.83    6.73
   5   0  11   11.27    2.00
   5   0  11   11.22    2.24
  -5   0 -11    7.51    2.06
   5   0  11   10.66    3.53
   5   0  12    0.34    2.70
   5   0  12    0.54    1.70
   5   0  12    2.26    2.79
   5   0  13   40.83    3.54
  -5   1  18   26.33    1.96
  -5   1  17   43.19    2.86
  -5   1  17   48.03    2.65
  -5   1  17   51.39    3.05
  -5   1  16   37.26    4.42
  -5   1  16   37.96    2.85
  -5   1  16   41.91    3.24
  -5   1  16   40.80    3.10
  -5   1  16   34.96    5.00
  -5   1  16   30.81    2.94
  -5   1  15   87.50    6.81
  -5   1  15   94.43    7.56
  -5   1  15  101.39    4.94
  -5   1  14   33.16    3.48
  -5   1  14   39.28    3.79
  -5   1  14   36.69    3.52
  -5   1  14   42.47    5.58
  -5   1  14   29.70    3.32
  -5   1  14   33.59    3.21
  -5   1  13   12.62    3.00
  -5   1  13   10.81    4.69
  -5   1  13   10.26    4.76
  -5   1  13    6.35    2.72
  -5   1  13    7.03    3.10
  -5   1  13   13.91    2.97
  -5   1  13   12.22    2.77
  -5   1  13   10.02    2.96
  -5   1  12  338.50   11.29
  -5   1  12  338.59   11.12
  -5   1  12  357.97   11.01
  -5   1  12  356.12   11.07
  -5   1  12  364.67   11.45
  -5   1  12  342.79   14.27
  -5   1  12  363.08   11.00
  -5   1  12  344.19   11.19
  -5   1  12  349.42   15.07
  -5   1  12  368.83   11.40
  -5   1  11   72.18    4.31
  -5   1  11   76.42    6.61
  -5   1  11   81.93    4.26
  -5   1  11   73.79    4.26
  -5   1  11   74.71    4.43
  -5   1  11   73.16    4.25
  -5   1  11   82.22    4.25
  -5   1  11   74.07    4.08
  -5   1  11   81.24    4.45
  -5   1  11   76.50    4.35
  -5   1  11   73.66    6.62
  -5   1  11   78.58    6.37
  -5   1  10  380.42   13.84
  -5   1  10  368.53   11.60
  -5   1  10  385.18   11.54
  -5   1  10  387.02   11.37
  -5   1  10  386.18   11.35
  -5   1  10  370.58   11.44
  -5   1  10  397.02   11.77
  -5   1  10  406.74   14.56
  -5   1  10  403.83   11.72
  -5   1  10  374.20   14.76
  -5   1  10  367.43   11.56
  -5   1  10  383.04   11.30
  -5   1  10  388.17   14.58
  -5   1  10  373.80   11.51
  -5   1  10  403.46   11.57
  -5   1   9  245.40    7.51
  -5   1   9  226.13    7.60
  -5   1   9  231.46    7.46
  -5   1   9  219.52    7.45
  -5   1   9  239.58    7.58
  -5   1   9  226.44   10.03
  -5   1   9  243.18   10.30
  -5   1   9  230.54    7.60
  -5   1   9  229.49    7.69
  -5   1   9  236.53    9.91
  -5   1   9  227.16    7.37
  -5   1   9  220.70    7.48
  -5   1   9  223.42    7.27
  -5   1   9  227.07    7.58
  -5   1   9  228.06    7.32
  -5   1   9  229.35   10.17
  -5   1   9  220.74    9.57
  -5   1   8   70.32    3.45
  -5   1   8   69.78    3.56
  -5   1   8   70.19    5.46
  -5   1   8   65.50    5.18
  -5   1   8   72.57    5.18
  -5   1   8   71.50    3.59
  -5   1   8   69.23    3.48
  -5   1   8   69.09    3.59
  -5   1   8   66.27    3.28
  -5   1   8   67.07    3.47
  -5   1   8   70.62    3.58
  -5   1   8   64.61    5.06
  -5   1   8   70.22    3.33
  -5   1   7 1185.43   30.05
  -5   1   7 1250.89   32.53
  -5   1   7 1174.05   30.04
  -5   1   7 1117.96   30.18
  -5   1   7 1196.68   32.78
  -5   1   7 1258.61   33.22
  -5   1   7 1146.07   31.65
  -5   1   6  333.40    9.72
  -5   1   6  339.88    9.50
  -5   1   6  343.87    9.63
  -5   1   6  343.57    9.71
  -5   1   6  353.12    9.59
  -5   1   6  339.67   11.47
  -5   1   6  339.89    9.78
  -5   1   6  351.50   11.03
  -5   1   6  341.81    9.58
  -5   1   6  361.36   12.05
  -5   1   6  332.11    9.78
  -5   1   6  336.96    9.63
  -5   1   6  353.44   11.54
  -5   1   6  340.62    9.80
  -5   1   6  345.93   11.66
  -5   1   5  212.23    7.84
  -5   1   5  227.90    8.36
   5   1  -5  190.97    5.94
  -5   1   5  188.94    5.52
  -5   1   5  215.66    6.10
  -5   1   5  202.31    5.73
  -5   1   5  208.44    6.21
  -5   1   5  198.87    6.21
  -5   1   5  209.77    6.16
  -5   1   5  212.71    7.90
  -5   1   5  213.17    6.09
  -5   1   5  207.84    6.42
  -5   1   5  206.96    6.00
  -5   1   4  560.75   15.70
   5   1  -4  549.85   15.24
   5   1  -4  513.35   14.40
  -5   1   4  545.79   13.95
  -5   1   4  532.37   13.63
  -5   1   4  525.65   15.27
  -5   1   4  528.07   13.93
  -5   1   4  527.26   13.61
  -5   1   4  530.50   15.71
  -5   1   3  267.20    8.87
  -5   1   3  262.20    7.24
  -5   1   3  248.42    6.84
  -5   1   3  260.26    8.31
  -5   1   3  251.56    8.81
   5   1  -3  255.90    7.03
   5   1  -3  271.97    8.98
   5   1  -2  527.62   14.41
   5   1  -2  531.44   14.88
   5   1  -2  496.27   12.72
   5   1  -2  502.41   13.80
  -5   1   2  506.06   14.39
  -5   1   2  512.91   14.19
  -5   1   2  524.98   12.89
   5   1  -1  348.38    9.75
   5   1  -1  370.19   11.04
   5   1  -1  371.20   11.91
  -5   1   1  361.56   10.68
  -5   1   1  363.02    9.91
   5   1   0  505.24   15.65
  -5   1   0  505.43   13.58
   5   1   0  516.08   14.92
   5   1   0  502.54   13.44
   5   1   1 1060.58   27.40
   5   1   1 1088.29   29.86
  -5   1  -1 1073.35   27.53
   5   1   1 1080.18   29.13
   5   1   1 1082.53   29.61
   5   1   2  105.69    5.44
   5   1   2  111.56    6.11
   5   1   2  105.95    6.02
   5   1   3  320.55   11.75
   5   1   3  316.30   11.19
   5   1   4  222.34    9.51
  -5   1  -4  216.11    7.23
   5   1   4  234.25    9.26
   5   1   5  167.52    8.20
  -5   1  -5  157.70    5.94
   5   1   5  163.02    7.92
  -5   1  -6  193.66    7.02
   5   1   6  205.13    9.36
   5   1   6  199.86    9.32
   5   1   7  281.67   11.55
  -5   1  -7  265.26    8.95
   5   1   8  172.13    8.84
   5   1   8  184.06    9.66
   5   1   9  126.29    8.08
  -5   1  -9  122.95    5.71
   5   1   9  135.45    5.76
   5   1  10  256.73   11.78
   5   1  10  260.06    8.62
   5   1  10  267.25    8.90
   5   1  11   36.19    2.85
  -5   1 -11   27.71    2.55
   5   1  11   28.07    4.30
   5   1  11   33.13    2.68
   5   1  12    8.53    2.86
   5   1  12    8.88    1.83
   5   1  12   11.98    3.06
   5   1  12    8.21    1.75
   5   1  13   24.70    2.80
  -5   2  17   38.25    2.65
  -5   2  17   41.83    2.46
  -5   2  16    1.97    1.97
  -5   2  16    2.08    1.97
  -5   2  16    3.65    2.10
  -5   2  16    1.49    3.17
  -5   2  16    1.85    2.25
  -5   2  16    0.46    3.07
  -5   2  15  156.16    6.04
  -5   2  15  151.34    8.51
  -5   2  15  145.26    8.73
  -5   2  15  162.83    6.16
  -5   2  14  160.14    6.36
  -5   2  14  140.26    8.80
  -5   2  14  138.32    5.99
  -5   2  14  143.33    9.13
  -5   2  14  154.05    6.00
  -5   2  13   85.84    6.93
  -5   2  13   82.96    4.62
  -5   2  13   94.35    4.71
  -5   2  13   95.34    4.93
  -5   2  13   94.26    4.87
  -5   2  13   86.70    7.44
  -5   2  12   74.66    4.26
  -5   2  12   71.98    6.55
  -5   2  12   80.50    7.03
  -5   2  12   71.20    4.43
  -5   2  12   73.25    4.13
  -5   2  12   78.97    4.27
  -5   2  12   69.77    4.33
  -5   2  12   74.46    4.41
  -5   2  12   82.85    4.62
  -5   2  12   84.87    4.58
  -5   2  11   24.93    3.06
  -5   2  11   22.24    2.79
  -5   2  11   22.94    2.85
  -5   2  11   27.72    4.72
  -5   2  11   25.43    3.20
  -5   2  11   24.73    3.01
  -5   2  11   23.35    3.07
  -5   2  11   25.63    3.15
  -5   2  11   21.91    4.66
  -5   2  11   23.92    2.87
  -5   2  11   22.37    4.58
  -5   2  10    8.06    2.42
  -5   2  10   10.34    2.37
  -5   2  10    6.01    3.64
  -5   2  10   11.93    3.93
  -5   2  10    9.64    2.50
  -5   2  10    9.44    2.40
  -5   2  10    9.63    3.73
  -5   2  10    9.92    2.60
  -5   2  10    5.44    2.33
  -5   2  10    7.09    2.49
  -5   2  10    7.66    2.35
  -5   2   9   45.10    3.03
  -5   2   9   38.64    4.21
  -5   2   9   47.74    3.28
  -5   2   9   43.41    3.05
  -5   2   9   42.66    3.14
  -5   2   9   47.68    3.01
  -5   2   9   40.56    4.81
  -5   2   9   39.18    4.47
  -5   2   9   44.24    3.07
  -5   2   9   45.09    3.24
  -5   2   9   46.16    3.22
  -5   2   9   41.74    4.71
  -5   2   9   44.82    2.99
  -5   2   8   64.39    3.28
  -5   2   8   63.93    3.45
  -5   2   8   69.89    5.30
  -5   2   8   59.81    3.26
  -5   2   8   61.65    3.30
  -5   2   8   56.52    5.04
  -5   2   8   61.31    3.26
  -5   2   8   64.13    4.91
  -5   2   8   63.09    3.42
  -5   2   8   60.23    3.14
  -5   2   7   30.34    3.80
  -5   2   7   35.64    4.04
  -5   2   7   32.26    2.29
  -5   2   7   31.51    2.54
  -5   2   7   27.23    3.67
  -5   2   7   26.29    3.41
  -5   2   6   11.47    1.90
  -5   2   6   11.87    2.98
  -5   2   6   12.93    1.73
  -5   2   6   14.77    3.19
  -5   2   6   13.79    1.72
  -5   2   6    8.92    2.77
  -5   2   6   15.58    2.17
  -5   2   5   20.85    2.86
  -5   2   5   22.14    2.08
  -5   2   5   21.83    1.77
  -5   2   5   20.67    1.97
  -5   2   5   22.40    2.00
   5   2  -5   26.87    3.41
  -5   2   5   21.70    2.01
   5   2  -4  232.62    8.73
  -5   2   4  228.28    8.02
  -5   2   4  236.26    6.75
  -5   2   4  244.21    6.97
  -5   2   4  239.00    8.26
   5   2  -4  236.99    7.61
  -5   2   4  232.29    6.62
  -5   2   4  232.95    6.80
  -5   2   4  243.37    6.83
   5   2  -3  150.81    5.79
  -5   2   3  146.20    5.43
   5   2  -3  158.08    6.77
  -5   2   3  152.80    4.80
  -5   2   3  147.91    6.14
  -5   2   3  140.43    4.35
  -5   2   2  585.89   16.86
  -5   2   2  609.37   15.66
   5   2  -2  571.38   17.74
   5   2  -1  117.91    6.16
  -5   2   1  114.58    4.23
   5   2  -1  110.07    5.50
  -5   2   1  117.36    4.89
   5   2   0  647.21   19.39
  -5   2   0  646.19   16.87
   5   2   0  611.98   18.74
   5   2   1 2077.06   54.65
   5   2   1 2054.60   54.12
   5   2   2  604.27   19.11
   5   2   2  604.51   18.59
   5   2   3  543.01   17.85
   5   2   3  509.77   17.22
  -5   2  -3  553.70   15.04
   5   2   4  621.98   20.03
   5   2   4  621.70   19.64
   5   2   4  602.24   19.28
   5   2   5   45.96    5.07
   5   2   5   44.61    4.79
   5   2   5   42.42    4.53
  -5   2  -6   56.64    3.66
   5   2   6   54.74    5.24
   5   2   6   52.46    5.15
   5   2   6   55.72    5.45
   5   2   7  571.59   15.59
   5   2   7  580.01   19.26
  -5   2  -7  556.95   16.27
   5   2   8  141.71    8.15
   5   2   8  140.67    7.97
  -5   2  -8  135.69    5.82
   5   2   8  157.47    8.84
   5   2   9   51.80    5.46
   5   2   9   45.31    4.76
   5   2   9   49.04    3.45
   5   2  10   59.65    5.62
  -5   2 -11   39.25    2.74
   5   2  11   47.94    3.03
   5   2  11   47.99    2.96
   5   2  11   49.56    4.90
   5   2  11   50.52    4.60
   5   2  12    8.57    2.57
   5   2  12    9.89    1.80
   5   2  12    8.61    1.65
   5   2  13   15.39    1.43
  -5   3  17    2.28    1.41
  -5   3  17    4.69    1.52
  -5   3  16   24.54    2.45
  -5   3  16   25.47    2.32
  -5   3  16   19.57    3.76
  -5   3  16   22.96    3.66
  -5   3  16   25.15    2.26
  -5   3  15   25.65    2.83
  -5   3  15   26.52    2.69
  -5   3  15   26.04    2.67
  -5   3  15   21.35    4.28
  -5   3  15   21.38    4.24
  -5   3  14    7.10    3.87
  -5   3  14    5.63    3.41
  -5   3  13   44.51    3.46
  -5   3  13   38.84    3.47
  -5   3  13   35.59    5.02
  -5   3  13   43.63    3.58
  -5   3  12  194.32    7.18
  -5   3  12  191.76    6.92
  -5   3  12  185.02    6.90
  -5   3  12  177.59    6.98
  -5   3  12  193.01    6.90
  -5   3  12  178.04    9.98
  -5   3  12  181.32    9.95
  -5   3  11  197.06    6.89
  -5   3  11  171.16    6.65
  -5   3  11  173.87    6.82
  -5   3  11  184.46    6.98
  -5   3  11  192.67    6.78
  -5   3  11  161.24    6.43
  -5   3  11  188.55    9.94
  -5   3  11  178.20    9.67
  -5   3  10  119.84    5.14
  -5   3  10  100.73    4.75
  -5   3  10  115.03    4.98
  -5   3  10  122.94    5.01
  -5   3  10  114.89    7.56
  -5   3  10  109.75    7.41
  -5   3  10  121.80    5.27
  -5   3  10  116.65    5.17
  -5   3   9   11.35    2.24
  -5   3   9    8.41    2.16
  -5   3   9    8.70    3.28
  -5   3   9    8.39    2.33
  -5   3   9    7.98    3.48
  -5   3   9    9.57    2.38
  -5   3   9   10.22    2.21
  -5   3   9   11.44    3.70
  -5   3   8  373.09   10.67
  -5   3   8  365.33   10.80
  -5   3   8  377.14   13.45
  -5   3   8  378.08   10.52
  -5   3   8  369.02   12.79
  -5   3   8  352.90   10.79
  -5   3   8  371.88   13.52
  -5   3   8  344.70   10.52
  -5   3   7   47.50    2.83
  -5   3   7   47.99    2.94
  -5   3   7   47.51    4.46
  -5   3   7   51.54    4.33
  -5   3   6  110.04    4.06
  -5   3   6  115.21    6.05
  -5   3   6  114.64    5.92
  -5   3   5  616.14   16.38
  -5   3   5  639.48   16.34
   5   3  -5  607.28   16.02
  -5   3   5  609.88   16.35
  -5   3   5  638.29   18.41
  -5   3   4  364.13    9.85
  -5   3   4  347.72    9.61
  -5   3   4  349.66    9.74
   5   3  -4  343.23    9.61
   5   3  -3  202.86    6.18
   5   3  -2   58.90    4.07
   5   3  -1  197.89    7.94
  -5   3   0   28.57    2.50
   5   3   0   25.51    3.96
   5   3   0   24.58    3.46
   5   3   1  140.18    7.02
  -5   3  -1  154.97    5.32
   5   3   1  137.04    7.50
   5   3   2   19.44    4.01
   5   3   2   19.93    3.52
  -5   3  -2   23.09    2.71
   5   3   3  222.89   10.24
  -5   3  -3  233.72    7.53
   5   3   3  206.04    9.41
  -5   3  -4   75.80    4.17
   5   3   4   67.29    5.92
   5   3   4   68.56    3.67
   5   3   4   62.20    5.34
   5   3   5  224.35    7.31
   5   3   5  205.17    9.75
   5   3   5  221.92   10.13
   5   3   5  218.88   10.58
   5   3   6  134.66    7.87
   5   3   6  137.83    5.34
   5   3   7   68.85    6.13
   5   3   7   72.32    3.73
   5   3   7   63.73    6.00
  -5   3  -7   67.39    4.09
   5   3   7   68.30    5.49
   5   3   7   61.46    5.67
   5   3   7   66.03    5.88
   5   3   8   85.81    6.66
  -5   3  -8   77.71    4.31
   5   3   8   80.92    6.40
   5   3   8   84.06    4.20
   5   3   9  115.26    7.15
   5   3   9  107.94    7.25
   5   3  10    2.40    1.68
   5   3  10    5.70    2.15
  -5   3 -10    0.68    1.82
   5   3  10    1.63    2.93
   5   3  11    2.36    1.84
   5   3  12   54.18    2.67
  -5   4  16    4.78    1.44
  -5   4  16    6.69    2.66
  -5   4  16    4.66    2.52
  -5   4  16    6.53    1.59
  -5   4  15    1.20    1.89
  -5   4  15    3.01    3.02
  -5   4  15    4.99    1.88
  -5   4  15    3.77    1.89
  -5   4  15    3.41    3.19
  -5   4  14    7.14    3.52
  -5   4  14    9.56    2.27
  -5   4  14    6.96    2.22
  -5   4  14    9.01    3.32
  -5   4  14    9.30    2.33
  -5   4  13  131.68    8.19
  -5   4  13  125.21    7.87
  -5   4  12   59.45    6.11
  -5   4  12   71.89    3.94
  -5   4  12   63.64    3.98
  -5   4  12   68.33    4.16
  -5   4  12   57.99    5.99
  -5   4  11  160.00    9.27
  -5   4  11  145.08    8.96
  -5   4  11  156.88    6.36
  -5   4  11  167.79    6.55
  -5   4  11  160.16    6.13
  -5   4  11  166.04    6.29
  -5   4  10   12.42    2.62
  -5   4  10   19.94    2.82
  -5   4  10   13.95    4.15
  -5   4  10   15.60    2.48
  -5   4  10   14.48    4.10
  -5   4   9  124.03    5.02
  -5   4   9  124.93    5.34
  -5   4   9  129.68    7.82
  -5   4   9  126.87    5.32
  -5   4   8  215.64    9.75
  -5   4   8  193.38    6.97
  -5   4   8  202.43    6.81
  -5   4   8  212.49   10.17
  -5   4   8  212.68    7.12
  -5   4   7  117.26    4.51
  -5   4   7  115.21    4.50
  -5   4   7  110.40    6.71
  -5   4   7  118.81    4.73
  -5   4   6  337.92    9.61
  -5   4   6  320.20    9.49
  -5   4   6  333.66   12.06
  -5   4   6  326.32    9.70
  -5   4   5  215.39    8.53
  -5   4   5  202.29    6.55
   5   4  -4  419.90   13.32
   5   4  -4  414.79   11.63
  -5   4   4  438.83   11.98
  -5   4   3  138.70    5.06
   5   4  -3  132.60    4.78
  -5   4   2  118.26    4.65
   5   4  -2  113.68    4.39
  -5   4   1   32.55    2.79
   5   4  -1   28.38    2.57
  -5   4   0   59.36    3.42
   5   4   0   55.00    3.24
  -5   4  -1  290.91    8.76
   5   4   1  282.68    8.64
  -5   4  -2  123.07    5.04
   5   4   2  114.17    4.74
   5   4   3   78.85    6.54
  -5   4  -3   88.12    4.43
   5   4   3   84.45    4.18
  -5   4  -4   79.06    4.44
   5   4   4   79.85    4.09
   5   4   5   11.21    2.62
  -5   4  -5   11.60    3.18
   5   4   6  145.34    8.81
   5   4   6  160.06    5.86
   5   4   6  138.59    8.16
   5   4   7   14.75    4.14
   5   4   7   13.21    3.66
  -5   4  -7   12.66    2.65
   5   4   7    7.61    3.52
   5   4   7   13.40    2.52
   5   4   8   46.81    4.94
   5   4   8   49.03    5.08
   5   4   8   52.98    4.89
   5   4   9    9.05    3.11
   5   4  10    3.71    1.92
  -5   4 -10    2.01    1.63
   5   4  11   16.71    1.90
   5   4  12   24.13    1.62
  -5   5  15   21.21    3.19
  -5   5  15   22.48    3.22
  -5   5  14   58.25    4.95
  -5   5  14   51.76    4.43
  -5   5  14   56.85    3.10
  -5   5  14   52.64    2.82
  -5   5  14   54.78    4.86
  -5   5  13    7.75    2.02
  -5   5  13    7.63    3.29
  -5   5  13   11.01    2.37
  -5   5  13    8.84    3.43
  -5   5  13    9.06    2.20
  -5   5  12   21.43    4.23
  -5   5  12   27.92    4.67
  -5   5  12   24.19    2.56
  -5   5  11  102.78    4.54
  -5   5  11  106.94    7.25
  -5   5  11  109.57    5.06
  -5   5  11  110.89    7.55
  -5   5  11  104.37    4.87
  -5   5  10   66.21    3.84
  -5   5  10   65.64    3.88
  -5   5   9    9.20    3.88
  -5   5   9   10.24    2.48
  -5   5   9    6.37    4.38
  -5   5   9   10.26    2.42
  -5   5   8   49.78    6.15
  -5   5   8   53.88    3.46
  -5   5   8   53.90    5.33
  -5   5   8   57.30    3.67
  -5   5   7  182.52    6.47
  -5   5   7  182.61    6.34
  -5   5   7  180.27    8.94
  -5   5   6   33.36    2.68
  -5   5   6   37.94    3.03
  -5   5   5  162.24    5.97
   5   5  -4  254.92    7.96
  -5   5   4  270.45    8.37
   5   5  -4  248.30    9.92
   5   5  -3   30.72    4.50
   5   5  -3   32.53    2.77
  -5   5   3   30.18    3.06
   5   5  -2  106.95    6.63
  -5   5   2  104.73    4.66
   5   5  -2   98.90    4.37
  -5   5   1  297.91    9.19
   5   5  -1  285.55    8.98
  -5   5   0  205.55    7.12
   5   5   0  198.81    6.91
   5   5   1  612.75   17.12
  -5   5  -1  650.04   17.35
   5   5   2  180.63    6.71
  -5   5  -2  193.78    6.95
  -5   5  -3  464.88   13.02
   5   5   3  427.82   12.66
   5   5   4   32.22    5.28
  -5   5  -4   37.27    3.63
   5   5   4   32.20    3.18
  -5   5  -5    3.76    2.96
   5   5   5    0.69    4.11
   5   5   5    1.22    2.44
   5   5   6   41.05    4.87
   5   5   6   39.40    5.19
   5   5   6   45.90    3.29
   5   5   7   25.63    4.00
   5   5   7   26.07    4.13
   5   5   7   31.99    4.58
   5   5   8    1.48    1.91
  -5   5  -8    1.71    2.00
   5   5   8    4.29    2.80
   5   5   8    2.44    2.78
   5   5   8    5.10    3.54
   5   5   9   24.18    3.68
   5   5   9   27.22    2.45
   5   5   9   19.87    3.24
   5   5   9   15.47    2.88
   5   5  10    8.31    1.68
  -5   5 -10    3.25    1.23
   5   5  11   31.54    1.76
  -5   6  14   25.28    3.04
  -5   6  13   13.49    3.07
  -5   6  13   14.50    2.02
  -5   6  13   10.73    2.93
  -5   6  13   13.86    3.33
  -5   6  12   48.37    2.98
  -5   6  12   51.45    5.01
  -5   6  12   53.52    3.23
  -5   6  12   48.20    4.70
  -5   6  11   15.48    2.26
  -5   6  11   16.44    3.58
  -5   6  11   22.80    2.72
  -5   6  11   14.92    3.74
  -5   6  10   35.06    4.42
  -5   6  10   34.33    4.80
  -5   6   9   35.02    5.51
  -5   6   9   43.11    4.90
  -5   6   9   34.52    2.94
  -5   6   8  171.20   10.20
  -5   6   8  171.80    6.42
  -5   6   8  190.18    6.64
  -5   6   7   17.24    2.72
  -5   6   7   20.09    5.26
  -5   6   6   21.74    2.88
  -5   6   6   15.22    5.09
  -5   6   5   19.22    2.90
  -5   6   4   17.42    2.93
  -5   6   3   33.95    3.34
   5   6  -3   34.85    4.90
   5   6  -3   37.54    3.14
   5   6  -2  117.36    5.04
   5   6  -2  109.99    7.20
  -5   6   2  121.61    5.32
   5   6  -1   57.43    3.73
  -5   6   1   63.51    4.04
   5   6  -1   54.63    5.67
  -5   6   0  457.63   13.25
   5   6   0  448.42   13.03
   5   6   0  462.89   16.21
   5   6   1    7.81    4.51
  -5   6  -1   13.72    3.08
   5   6   1   15.60    2.91
   5   6   1   18.01    4.79
  -5   6  -2  409.60   11.89
   5   6   2  384.70   11.58
   5   6   2  386.65   14.77
   5   6   3    4.92    2.71
   5   6   3   -0.47    3.92
  -5   6  -3    3.95    2.87
   5   6   4    2.05    4.21
   5   6   4    5.87    2.53
  -5   6  -4    7.16    2.93
   5   6   4    0.18    4.21
   5   6   5   24.38    4.73
   5   6   5   21.50    4.52
   5   6   6   70.10    5.86
   5   6   6   79.11    3.84
   5   6   6   64.34    5.30
   5   6   6   79.72    6.00
   5   6   7    7.95    2.83
   5   6   7    8.60    3.08
  -5   6  -7    9.80    2.12
   5   6   7    9.93    3.60
   5   6   8   41.08    3.80
   5   6   8   41.56    4.05
   5   6   8   40.99    2.48
   5   6   8   34.79    2.27
  -5   6  -8   36.93    2.39
   5   6   9   15.52    1.58
  -5   7  12   55.34    4.02
  -5   7  12   57.89    2.73
  -5   7  11    6.80    2.56
  -5   7  11    9.40    1.95
  -5   7  11    9.62    2.98
  -5   7  10   47.41    4.66
  -5   7  10   40.52    2.55
  -5   7   9  107.87    6.83
  -5   7   8   57.62    6.21
  -5   7   7   18.64    2.47
  -5   7   7   18.10    2.56
  -5   7   7   19.93    4.88
  -5   7   6   -0.77    4.47
  -5   7   5   52.34    3.56
  -5   7   5   50.03    6.37
  -5   7   4   66.92    3.94
  -5   7   4   67.97    7.35
   5   7  -3   15.70    2.57
  -5   7   3   23.81    3.01
  -5   7   2   15.14    2.92
   5   7  -2   14.15    2.69
   5   7  -2   15.59    4.46
  -5   7   1   16.64    2.97
   5   7  -1   16.30    4.44
   5   7  -1   14.97    4.80
  -5   7   0    8.50    2.83
   5   7   0    2.68    4.09
   5   7   0    5.03    4.20
  -5   7  -1  206.90    7.25
   5   7   1  199.91    9.72
   5   7   1  207.16    7.12
   5   7   2    6.62    4.16
   5   7   2    3.13    3.98
   5   7   3   75.51    6.10
  -5   7  -3   83.48    4.31
   5   7   4   50.03    5.24
   5   7   4   45.81    5.17
  -5   7  -4   58.09    3.69
   5   7   5   23.30    4.09
   5   7   5   22.27    3.96
   5   7   5   15.48    3.15
   5   7   6    8.70    3.34
   5   7   6    6.92    3.12
   5   7   6   11.22    2.86
   5   7   7   29.08    2.11
   5   7   7   25.19    3.32
   5   7   7   22.68    2.84
  -5   7  -7   23.48    1.90
  -5   8  10   44.84    2.26
  -5   8   9   34.10    3.56
  -5   8   9   39.18    2.39
  -5   8   8    8.39    2.83
  -5   8   7   16.36    2.07
  -5   8   7   20.93    3.47
  -5   8   6   60.65    3.16
  -5   8   6   62.86    4.86
  -5   8   6   54.25    5.62
  -5   8   5   72.15    3.46
  -5   8   5   80.44    3.68
  -5   8   5   67.99    6.30
   5   8  -4   37.98    5.24
  -5   8   4   53.89    3.26
   5   8  -4   50.83    4.91
  -5   8   4   48.90    5.67
  -5   8   3  114.41    4.57
   5   8  -3  105.31    6.62
  -5   8   3   98.38    7.59
   5   8  -2   42.37    5.55
  -5   8   2   45.77    5.82
   5   8  -2   58.75    5.36
   5   8  -2   47.53    3.01
  -5   8   2   56.65    3.40
   5   8  -1   33.26    5.01
   5   8  -1   39.16    4.85
  -5   8   1   42.41    3.15
   5   8  -1   40.63    2.90
  -5   8   1   31.59    5.18
  -5   8   0  142.63    8.92
  -5   8   0  180.03    6.11
   5   8   0  173.37    5.87
   5   8   0  162.67    8.17
   5   8   0  146.72    8.64
  -5   8  -1   46.81    5.58
   5   8   1   47.20    5.22
  -5   8  -1   62.39    3.50
   5   8   1   54.52    5.17
   5   8   1   60.93    3.32
  -5   8  -2    6.79    2.36
   5   8   2    2.84    2.10
   5   8   2    5.16    3.33
   5   8   2    3.30    3.38
   5   8   3   29.00    3.86
   5   8   3   33.00    2.55
  -5   8  -3   34.88    2.77
   5   8   4   62.13    4.43
   5   8   4   71.05    3.12
   5   8   5   23.15    1.81
  -5   8  -5   17.39    1.68
   5   8   5   19.59    2.65
  -5   9   5   41.61    2.14
  -5   9   4   34.14    2.13
  -5   9   3    6.15    1.71
  -5   9   2   38.71    2.34
   5   9  -2   37.69    3.58
  -5   9   1  191.67    5.89
   5   9  -1  200.95    7.49
   5   9   0    9.68    2.75
  -5   9   0   13.55    1.82
   5   9   0    9.90    1.50
  -5   9  -1   92.04    3.27
   5   9   1   86.37    3.01
   5   9   1   88.57    4.45
   6  -9  -5   38.56    1.88
   6  -9  -4   12.05    1.42
   6  -9  -3   46.04    2.10
   6  -9  -2   24.87    1.58
  -6  -8  10   33.70    1.69
  -6  -8   9   40.54    2.10
  -6  -8   9   39.97    2.12
  -6  -8   8   59.41    2.83
   6  -8  -8   48.40    2.85
  -6  -8   8   53.68    3.98
  -6  -8   7   22.11    3.23
   6  -8  -7   20.63    2.43
   6  -8  -7   16.54    3.39
  -6  -8   6   51.93    4.37
   6  -8  -6   48.35    3.20
  -6  -8   6   58.05    4.89
   6  -8  -6   41.70    4.74
  -6  -8   5    7.73    3.05
   6  -8  -5    6.76    2.32
  -6  -8   5    8.76    3.67
   6  -8  -5    5.52    3.63
  -6  -8   4    5.05    2.93
  -6  -8   4   10.93    3.87
   6  -8  -4    6.46    3.72
   6  -8  -4   11.48    2.50
   6  -8  -3    2.60    3.44
  -6  -8   3    1.11    3.75
   6  -8  -3    1.52    2.12
   6  -8  -2   44.96    5.15
  -6  -8   2   48.22    5.32
   6  -8  -2   42.26    3.00
   6  -8  -1   41.99    4.97
   6  -8  -1   49.65    3.06
  -6  -8   0   27.99    4.64
   6  -8   0   22.15    2.27
   6  -8   1    9.56    1.79
  -6  -8  -1    5.80    3.92
   6  -8   2   46.13    4.27
  -6  -8  -2   51.49    4.89
   6  -8   3   19.92    1.94
   6  -8   3   18.60    2.99
  -6  -8  -3   14.14    1.83
  -6  -8  -3   19.66    3.70
  -6  -8  -4    8.79    1.44
   6  -8   4   10.85    1.44
  -6  -7  12    2.84    1.28
  -6  -7  11   32.57    2.21
  -6  -7  11   32.31    3.51
  -6  -7  11   30.99    2.35
  -6  -7  10   19.59    2.16
   6  -7 -10   13.71    2.32
  -6  -7  10   19.17    3.49
  -6  -7  10   22.64    2.50
   6  -7  -9   22.68    2.77
  -6  -7   9   26.67    3.95
  -6  -7   8   27.78    4.18
  -6  -7   7  140.38    7.95
   6  -7  -7  128.19    8.57
  -6  -7   6  102.17    6.96
  -6  -7   6  109.80    7.54
   6  -7  -6  103.10    7.96
  -6  -7   5   18.27    4.25
  -6  -7   5   17.33    4.83
   6  -7  -5   13.72    4.90
   6  -7  -4   18.83    3.18
  -6  -7   4   18.33    4.35
  -6  -7   4   22.78    5.34
   6  -7  -4   21.53    5.13
   6  -7  -3   12.06    2.97
  -6  -7   3   15.06    4.27
  -6  -7   3   10.45    4.89
   6  -7  -3   10.02    4.68
   6  -7  -2   11.23    2.87
  -6  -7   2   15.32    5.23
   6  -7  -2   11.47    4.75
   6  -7  -1   32.19    5.40
   6  -7   0   30.59    5.23
  -6  -7   0   27.43    2.85
  -6  -7  -1    4.96    2.40
   6  -7   1    7.27    2.30
   6  -7   1    4.00    3.85
  -6  -7  -1    5.58    4.04
  -6  -7  -2   17.57    2.64
  -6  -7  -2   23.48    4.99
   6  -7   2   18.87    2.39
  -6  -7  -3  124.12    8.33
  -6  -7  -3  122.78    5.17
   6  -7   3  119.84    4.54
   6  -7   4   30.94    4.20
  -6  -7  -4   25.37    2.68
  -6  -7  -4   35.35    5.16
  -6  -7  -4   28.88    4.24
  -6  -7  -5   31.55    2.65
   6  -7   5   41.18    4.02
   6  -7   5   36.28    2.49
   6  -7   5   32.79    3.78
   6  -7   6   12.78    2.65
   6  -7   6   17.78    1.75
  -6  -7  -6   13.01    1.92
  -6  -7  -7   26.42    1.80
  -6  -6  14   27.24    1.73
  -6  -6  13   36.41    2.48
  -6  -6  13   33.51    3.51
  -6  -6  13   38.59    2.33
  -6  -6  12    8.70    1.98
  -6  -6  12   11.51    2.37
  -6  -6  12    7.07    1.86
  -6  -6  12    7.07    3.02
  -6  -6  12    9.39    2.86
  -6  -6  11   82.08    3.95
  -6  -6  11   81.72    5.54
  -6  -6  11   86.65    3.83
  -6  -6  11   94.63    4.36
  -6  -6  11   81.50    5.85
  -6  -6  10   82.70    6.13
  -6  -6   9   57.01    5.58
   6  -6  -8   46.85    3.58
  -6  -6   8   66.28    7.10
  -6  -6   8   64.38    6.52
  -6  -6   8   60.47    5.76
   6  -6  -7   31.16    3.20
  -6  -6   7   34.04    6.03
   6  -6  -6   47.26    3.69
  -6  -6   6   53.22    6.71
   6  -6  -5   32.43    3.32
  -6  -6   5   37.37    5.88
  -6  -6   5   36.34    5.98
   6  -6  -5   34.91    6.03
  -6  -6   5   32.06    5.18
   6  -6  -4  209.00   12.00
  -6  -6   4  245.67   11.81
   6  -6  -4  204.75    8.05
  -6  -6   4  230.43   11.85
  -6  -6   4  237.61   11.10
  -6  -6   3   55.87    6.42
   6  -6  -3   45.07    6.38
  -6  -6   3   48.85    5.63
   6  -6  -3   54.23    6.47
   6  -6  -2   63.05    7.01
   6  -6  -2   69.29    6.80
   6  -6  -2   63.28    4.19
  -6  -6   1  112.10    5.37
   6  -6  -1  127.67    9.05
   6  -6  -1  137.11    5.79
  -6  -6   0    6.97    2.53
   6  -6   0    7.38    4.56
   6  -6   0    9.65    2.80
   6  -6   0   12.42    4.89
  -6  -6   0    8.03    4.29
   6  -6   1  100.99    4.70
  -6  -6  -1   83.41    4.75
   6  -6   1  113.97    7.77
  -6  -6  -1   77.91    7.36
   6  -6   2   67.16    3.85
  -6  -6  -2   56.38    4.08
   6  -6   2   64.91    6.51
  -6  -6  -2   58.99    6.71
   6  -6   3    3.85    2.29
  -6  -6  -3   -1.03    2.43
   6  -6   3    5.99    4.52
  -6  -6  -3    0.57    4.31
  -6  -6  -4   66.23    6.97
  -6  -6  -5   -1.52    2.24
  -6  -6  -5    1.28    3.40
  -6  -6  -5    1.06    4.00
   6  -6   5   -0.18    3.26
   6  -6   6   20.21    3.73
   6  -6   6   25.51    3.94
  -6  -6  -6   23.55    2.73
  -6  -6  -6   21.21    4.97
   6  -6   6   26.20    2.58
  -6  -6  -6   20.80    4.14
   6  -6   6   27.85    2.46
   6  -6   7   81.61    4.96
  -6  -6  -7   74.55    3.84
   6  -6   7   82.04    3.38
   6  -6   7   89.96    3.69
   6  -6   8   18.68    1.77
  -6  -6  -8   16.73    1.98
  -6  -6  -9   33.70    1.84
  -6  -5  15   24.39    1.86
  -6  -5  15   23.47    1.79
  -6  -5  14   89.01    3.70
  -6  -5  14   98.72    3.95
  -6  -5  14   84.79    3.64
  -6  -5  14   83.72    5.31
  -6  -5  13   25.17    2.85
  -6  -5  13   19.05    3.58
  -6  -5  13   19.60    3.72
  -6  -5  13   20.28    2.36
  -6  -5  13   22.25    2.48
  -6  -5  12   32.78    4.36
  -6  -5  12   26.09    4.37
  -6  -5  12   31.28    3.29
  -6  -5  12   27.74    2.81
  -6  -5  11   18.38    3.19
  -6  -5  11   22.94    4.30
  -6  -5  11   13.36    3.83
  -6  -5  11   17.69    2.67
  -6  -5  10   13.07    2.91
  -6  -5  10   12.86    3.98
  -6  -5   9  128.56    7.58
  -6  -5   9  140.43    9.80
  -6  -5   9  120.79    5.56
  -6  -5   9  137.77    8.15
  -6  -5   8   20.68    4.53
   6  -5  -8   15.61    2.71
  -6  -5   8   22.48    5.23
  -6  -5   8   15.29    5.42
  -6  -5   8   14.97    2.81
  -6  -5   7   62.48    6.00
  -6  -5   7   54.65    3.70
  -6  -5   7   58.50    6.98
   6  -5  -7   52.05    6.28
  -6  -5   7   60.97    6.34
   6  -5  -7   50.97    3.66
  -6  -5   6   11.58    4.73
   6  -5  -6    8.95    4.62
  -6  -5   6    6.52    3.84
  -6  -5   6    8.18    4.73
   6  -5  -6   11.07    2.61
  -6  -5   6    8.55    2.41
  -6  -5   5  350.14   13.43
  -6  -5   5  383.18   15.16
   6  -5  -5  297.25   10.25
   6  -5  -5  330.84   14.72
  -6  -5   5  333.74   13.75
   6  -5  -4  174.99    6.86
  -6  -5   4  184.48    9.35
   6  -5  -4  184.87   10.62
  -6  -5   4  179.34    9.82
   6  -5  -3  161.38    8.72
   6  -5  -3  151.57    9.39
   6  -5  -2   18.25    2.97
   6  -5  -2   27.56    5.31
   6  -5  -2   24.00    5.16
  -6  -5   2   14.82    2.45
  -6  -5   1   46.85    5.60
   6  -5  -1   49.96    3.69
   6  -5  -1   43.91    5.92
  -6  -5   0   61.12    4.24
   6  -5   0   67.31    6.72
   6  -5   0   60.44    3.93
   6  -5   1  104.25    7.94
   6  -5   1  103.17    4.79
  -6  -5  -1   89.75    5.17
   6  -5   2   61.20    3.79
  -6  -5  -2   53.05    4.27
   6  -5   2   60.09    6.41
  -6  -5  -2   65.24    6.90
   6  -5   2   67.36    6.38
   6  -5   3   14.03    2.64
   6  -5   3   16.14    4.77
  -6  -5  -3   14.45    4.93
  -6  -5  -3   14.70    3.15
[truncated: 269,973 more chars]
